# Supplementary material for: 3-O-Benzyl-6-O-benzoyl-1,2-O-isopropil­idene-5-C-nitro­methyl-a-d-glucofuran­ose
Source: Acta Crystallogr Sect E Struct Rep Online. 2009 Jan 17;65(Pt 2):o332–3. doi: 10.1107/S1600536808043353 (PMC2968333; doi:10.1107/S1600536808043353)
Supplement: Supplementary file 1 [file e-65-0o332-sup1.cif]

##############################################################################
###                                                                        ###
###        Electronic paper (Acta Crystallographica Section E)             ###
###                                                                        ###
##############################################################################
#                                                                            #
# This CIF contains the data in a paper accepted for publication in Acta     #
# Crystallographica Section E. It conforms to the requirements of Notes      #
# for Authors for Section E, and has been peer reviewed under the auspices   #
# of the IUCr Commission on Journals.                                        #
#                                                                            #
# Full details of the Crystallographic Information File format               #
# are given in the paper "The Crystallographic Information File (CIF):       #
# a New Standard Archive File for Crystallography" by S. R. Hall, F. H.      #
# Allen and I. D. Brown [Acta Cryst. (1991), A47, 655-685].                  #
#                                                                            #
# The current version of the core CIF dictionary is obtainable from          #
# ftp://ftp.iucr.org/pub/cif_core.dic. The current version number is 2.4.    #
#                                                                            #
# Software is freely available for graphical display of the structure(s) in  #
# this CIF.  For information consult the CIF home page http://www.iucr.org/  #
# cif/home.html                                                              #
#                                                                            #
# This file may be used for bona fide research purposes within the           #
# scientific community so long as proper attribution is given to the journal # 
# article from which it was obtained.                                        #
#                                                                            #
##############################################################################
                                             
data_I
_audit_creation_method     SHELXL-97
_chemical_name_systematic
;
;
_chemical_name_common     ?
_chemical_formula_moiety     'C24 H27 N1 O9'
_chemical_formula_sum     'C24 H27 N O9'
_chemical_formula_weight     473.47
_chemical_melting_point     ?
_symmetry_cell_setting     orthorhombic
_symmetry_space_group_name_H-M     'P 21 21 21'
loop_
    _symmetry_equiv_pos_as_xyz
    'x, y, z'
    '-x+1/2, -y, z+1/2'
    'x+1/2, -y+1/2, -z'
    '-x, y+1/2, -z+1/2'
_cell_length_a     9.5080(12)
_cell_length_b     11.8190(16)
_cell_length_c     21.395(3)
_cell_angle_alpha     90.00
_cell_angle_beta     90.00
_cell_angle_gamma     90.00
_cell_volume     2404.3(5)
_cell_formula_units_Z     4
_cell_measurement_reflns_used     915
_cell_measurement_theta_min     2.57
_cell_measurement_theta_max     24.36
_cell_measurement_temperature     113(2)
_exptl_crystal_description     prism
_exptl_crystal_colour     colourless
_exptl_crystal_size_max     0.47
_exptl_crystal_size_mid     0.29
_exptl_crystal_size_min     0.13
_exptl_crystal_density_diffrn     1.308
_exptl_crystal_density_meas     ?
_exptl_crystal_density_method     'not measured'
_exptl_crystal_F_000     1000
_exptl_absorpt_coefficient_mu     0.101
_exptl_absorpt_correction_type     multi-scan
_exptl_absorpt_process_details     '(SADABS; Sheldrick 1996)'
_exptl_absorpt_correction_T_min     0.6260
_exptl_absorpt_correction_T_max     0.9824
_exptl_special_details
;
;
_diffrn_ambient_temperature     113(2)
_diffrn_radiation_type     MoK\a
_diffrn_radiation_wavelength     0.71069
_diffrn_radiation_source     'fine-focus sealed tube'
_diffrn_radiation_monochromator     graphite
_diffrn_measurement_device_type     'Bruker SMART CCD 1000'
_diffrn_measurement_method     'omega scans'
_diffrn_detector_area_resol_mean     ?
_diffrn_reflns_number     4735
_diffrn_reflns_av_R_equivalents     0.0370
_diffrn_reflns_av_sigmaI/netI     0.0512
_diffrn_reflns_theta_min     1.90
_diffrn_reflns_theta_max     26.02
_diffrn_reflns_theta_full     26.02
_diffrn_measured_fraction_theta_max     0.998
_diffrn_measured_fraction_theta_full     0.998
_diffrn_reflns_limit_h_min     -11
_diffrn_reflns_limit_h_max     11
_diffrn_reflns_limit_k_min     0
_diffrn_reflns_limit_k_max     14
_diffrn_reflns_limit_l_min     0
_diffrn_reflns_limit_l_max     26
_diffrn_standards_number     0
_diffrn_standards_interval_count     .
_diffrn_standards_interval_time     .
_diffrn_standards_decay_%     ?
_refine_special_details
;
Refinement of <i>F</i>^2^ against ALL reflections. The weighted <i>R</i>-factor
<i>wR</i> and goodness of fit <i>S</i> are based on <i>F</i>^2^, conventional
<i>R</i>-factors <i>R</i> are based on <i>F</i>, with <i>F</i> set to zero for
negative <i>F</i>^2^. The threshold expression of <i>F</i>^2^ >
\s(<i>F</i>^2^) is used only for calculating <i>R</i>-factors(gt) <i>etc</i>.
and is not relevant to the choice of reflections for refinement.
<i>R</i>-factors based on <i>F</i>^2^ are statistically about twice as large
as those based on <i>F</i>, and <i>R</i>- factors based on ALL data will be
even larger.
;
_reflns_number_total     2692
_reflns_number_gt     1940
_reflns_threshold_expression     >2sigma(I)
_refine_ls_structure_factor_coef     Fsqd
_refine_ls_matrix_type     full
_refine_ls_R_factor_all     0.0846
_refine_ls_R_factor_gt     0.0471
_refine_ls_wR_factor_gt     0.1044
_refine_ls_wR_factor_ref     0.1308
_refine_ls_goodness_of_fit_ref     1.096
_refine_ls_restrained_S_all     1.096
_refine_ls_number_reflns     2692
_refine_ls_number_parameters     313
_refine_ls_number_restraints     1
_refine_ls_hydrogen_treatment     mixed
_refine_ls_weighting_scheme     calc
_refine_ls_weighting_details
         'calc w=1/[\s^2^(Fo^2^)+(0.0583P)^2^+1.0210P] where P=(Fo^2^+2Fc^2^)/3'
_atom_sites_solution_hydrogens     geom
_atom_sites_solution_primary     direct
_atom_sites_solution_secondary     difmap
_refine_ls_shift/su_max     0.000
_refine_ls_shift/su_mean     0.000
_refine_diff_density_max     0.253
_refine_diff_density_min     -0.299
_refine_ls_extinction_method     none
_refine_ls_extinction_coef     ?
loop_
    _atom_type_symbol
    _atom_type_description
    _atom_type_scat_dispersion_real
    _atom_type_scat_dispersion_imag
    _atom_type_scat_source
    'C' 'C' 0.0033 0.0016
                         'International Tables Vol C Tables 4.2.6.8 and 6.1.1.4'
    'H' 'H' 0.0000 0.0000
                         'International Tables Vol C Tables 4.2.6.8 and 6.1.1.4'
    'N' 'N' 0.0061 0.0033
                         'International Tables Vol C Tables 4.2.6.8 and 6.1.1.4'
    'O' 'O' 0.0106 0.0060
                         'International Tables Vol C Tables 4.2.6.8 and 6.1.1.4'
_computing_data_collection     'SMART (Bruker, 1998)'
_computing_cell_refinement     'SMART (Bruker, 1998)'
_computing_data_reduction     'SHELXTL ((Sheldrick, 2008)'
_computing_structure_solution     'SIR-97 (Altomare <i>et al.</i>,  1999)'
_computing_structure_refinement     'SHELXL97 (Sheldrick, 2008)'
_computing_molecular_graphics     'Ortep-3 for Windows (Farrugia, 1997)'
_computing_publication_material
                                   'WinGX publication routines (Farrugia, 1999)'
loop_
    _atom_site_type_symbol
    _atom_site_label
    _atom_site_fract_x
    _atom_site_fract_y
    _atom_site_fract_z
    _atom_site_U_iso_or_equiv
    _atom_site_adp_type
    _atom_site_calc_flag
    _atom_site_refinement_flags
    _atom_site_occupancy
    _atom_site_disorder_assembly
    _atom_site_disorder_group
    O O1 0.1700(3) 0.0030(2) 0.56353(12) 0.0391(7) Uani d . 1 . .
    C C2 0.0591(5) 0.0120(3) 0.61034(19) 0.0402(11) Uani d . 1 . .
    O O3 0.0623(3) 0.1268(2) 0.62962(11) 0.0348(7) Uani d . 1 . .
    C C4 0.1148(5) 0.1931(3) 0.57862(16) 0.0302(9) Uani d . 1 . .
    H H4 0.0397 0.2228 0.5503 0.036 Uiso calc R 1 . .
    C C5 0.2170(4) 0.1109(3) 0.54653(16) 0.0303(9) Uani d . 1 . .
    H H5 0.2143 0.1206 0.5001 0.036 Uiso calc R 1 . .
    C C6 0.2093(4) 0.2840(3) 0.60556(16) 0.0288(9) Uani d . 1 . .
    H H6 0.1677 0.3197 0.6437 0.035 Uiso calc R 1 . .
    C C7 0.3420(5) 0.2167(3) 0.62059(15) 0.0283(9) Uani d . 1 . .
    H H7 0.3265 0.1746 0.6606 0.034 Uiso calc R 1 . .
    O O8 0.3531(3) 0.1354(2) 0.57021(11) 0.0308(6) Uani d . 1 . .
    O O9 0.2419(3) 0.3664(2) 0.55803(10) 0.0315(6) Uani d . 1 . .
    C C10 0.1342(5) 0.4495(3) 0.54682(17) 0.0337(10) Uani d . 1 . .
    H H10A 0.0461 0.4106 0.5347 0.040 Uiso calc R 1 . .
    H H10B 0.1632 0.4986 0.5116 0.040 Uiso calc R 1 . .
    C C11 0.1070(5) 0.5218(3) 0.60372(16) 0.0308(9) Uani d . 1 . .
    C C12 -0.0205(5) 0.5153(4) 0.63417(18) 0.0382(10) Uani d . 1 . .
    H H12 -0.0940 0.4699 0.6177 0.046 Uiso calc R 1 . .
    C C13 -0.0408(6) 0.5759(4) 0.6894(2) 0.0477(12) Uani d . 1 . .
    H H13 -0.1286 0.5716 0.7104 0.057 Uiso calc R 1 . .
    C C14 0.0640(6) 0.6412(4) 0.7134(2) 0.0443(11) Uani d . 1 . .
    H H14 0.0490 0.6816 0.7512 0.053 Uiso calc R 1 . .
    C C15 0.1910(5) 0.6489(3) 0.6834(2) 0.0422(11) Uani d . 1 . .
    H H15 0.2640 0.6942 0.7005 0.051 Uiso calc R 1 . .
    C C16 0.2130(5) 0.5899(3) 0.62766(18) 0.0363(10) Uani d . 1 . .
    H H16 0.3001 0.5965 0.6062 0.044 Uiso calc R 1 . .
    C C17 0.4799(5) 0.2818(3) 0.62561(15) 0.0279(9) Uani d . 1 . .
    C C18 0.4703(5) 0.3727(3) 0.67693(15) 0.0318(9) Uani d . 1 . .
    H H18A 0.5578 0.4182 0.6778 0.038 Uiso calc R 1 . .
    H H18B 0.3903 0.4240 0.6684 0.038 Uiso calc R 1 . .
    O O19 0.4505(3) 0.3165(2) 0.73631(10) 0.0330(7) Uani d . 1 . .
    C C20 0.4824(5) 0.3802(3) 0.78726(16) 0.0307(9) Uani d . 1 . .
    C C21 0.4595(5) 0.3169(3) 0.84646(16) 0.0317(9) Uani d . 1 . .
    C C22 0.3918(6) 0.2137(4) 0.8481(2) 0.0571(15) Uani d . 1 . .
    H H22 0.3611 0.1799 0.8102 0.069 Uiso calc R 1 . .
    C C23 0.3680(7) 0.1590(5) 0.9043(2) 0.0663(17) Uani d . 1 . .
    H H23 0.3222 0.0876 0.9051 0.080 Uiso calc R 1 . .
    C C24 0.4120(6) 0.2096(4) 0.95958(18) 0.0497(13) Uani d . 1 . .
    H H24 0.3915 0.1748 0.9985 0.060 Uiso calc R 1 . .
    C C25 0.4849(5) 0.3097(4) 0.95812(17) 0.0416(11) Uani d . 1 . .
    H H25 0.5193 0.3417 0.9959 0.050 Uiso calc R 1 . .
    C C26 0.5087(5) 0.3643(3) 0.90188(16) 0.0369(10) Uani d . 1 . .
    H H26 0.5584 0.4341 0.9011 0.044 Uiso calc R 1 . .
    O O27 0.5252(4) 0.4754(2) 0.78355(11) 0.0436(8) Uani d . 1 . .
    O O28 0.5152(3) 0.3409(2) 0.56949(11) 0.0339(7) Uani d D 1 . .
    C C29 0.5974(4) 0.1972(3) 0.63705(18) 0.0324(9) Uani d . 1 . .
    H H29A 0.5829 0.1593 0.6778 0.039 Uiso calc R 1 . .
    H H29B 0.5963 0.1386 0.6040 0.039 Uiso calc R 1 . .
    N N30 0.7345(4) 0.2559(3) 0.63692(16) 0.0411(9) Uani d . 1 . .
    O O31 0.8021(3) 0.2601(3) 0.58777(14) 0.0529(9) Uani d . 1 . .
    O O32 0.7732(4) 0.3030(3) 0.68513(14) 0.0516(9) Uani d . 1 . .
    C C33 0.0979(8) -0.0629(4) 0.6645(2) 0.0663(17) Uani d . 1 . .
    H H33A 0.1894 -0.0396 0.6812 0.099 Uiso calc R 1 . .
    H H33B 0.1033 -0.1417 0.6504 0.099 Uiso calc R 1 . .
    H H33C 0.0264 -0.0563 0.6973 0.099 Uiso calc R 1 . .
    C C34 -0.0801(5) -0.0168(4) 0.5813(2) 0.0530(13) Uani d . 1 . .
    H H34A -0.1544 -0.0109 0.6129 0.080 Uiso calc R 1 . .
    H H34B -0.0771 -0.0942 0.5649 0.080 Uiso calc R 1 . .
    H H34C -0.0998 0.0360 0.5470 0.080 Uiso calc R 1 . .
    H H28 0.434(3) 0.366(4) 0.561(2) 0.060(17) Uiso d D 1 . .
loop_
    _atom_site_aniso_label
    _atom_site_aniso_U_11
    _atom_site_aniso_U_22
    _atom_site_aniso_U_33
    _atom_site_aniso_U_12
    _atom_site_aniso_U_13
    _atom_site_aniso_U_23
    O1 0.046(2) 0.0339(14) 0.0374(14) -0.0003(14) 0.0047(14) -0.0101(12)
    C2 0.048(3) 0.034(2) 0.039(2) -0.002(2) 0.008(2) -0.0016(18)
    O3 0.0463(19) 0.0312(13) 0.0269(12) 0.0023(14) 0.0063(13) 0.0019(11)
    C4 0.038(3) 0.0319(18) 0.0208(17) 0.0002(18) 0.0030(17) 0.0013(15)
    C5 0.034(3) 0.033(2) 0.0232(17) -0.0006(18) -0.0012(17) -0.0028(15)
    C6 0.040(3) 0.0282(18) 0.0180(16) 0.0042(18) 0.0027(16) 0.0009(14)
    C7 0.039(3) 0.0308(19) 0.0148(16) 0.0034(18) 0.0016(16) -0.0045(13)
    O8 0.0351(18) 0.0345(13) 0.0228(12) 0.0046(13) -0.0043(11) -0.0092(10)
    O9 0.0398(18) 0.0338(13) 0.0208(11) 0.0091(13) 0.0017(12) 0.0046(10)
    C10 0.039(3) 0.036(2) 0.0263(18) 0.0090(19) -0.0026(18) 0.0021(15)
    C11 0.035(3) 0.0298(19) 0.0282(18) 0.0045(18) -0.0009(18) 0.0070(15)
    C12 0.033(3) 0.045(2) 0.036(2) 0.003(2) 0.0000(19) 0.0016(18)
    C13 0.040(3) 0.062(3) 0.040(2) 0.011(3) 0.011(2) 0.001(2)
    C14 0.051(3) 0.046(2) 0.036(2) 0.009(2) 0.000(2) -0.0074(19)
    C15 0.054(3) 0.031(2) 0.041(2) 0.003(2) -0.006(2) -0.0039(18)
    C16 0.041(3) 0.0318(19) 0.036(2) 0.0028(19) 0.0047(19) 0.0073(17)
    C17 0.040(3) 0.0274(18) 0.0167(15) 0.0017(18) -0.0014(16) 0.0017(13)
    C18 0.043(3) 0.034(2) 0.0186(16) 0.000(2) -0.0009(17) 0.0042(14)
    O19 0.052(2) 0.0317(13) 0.0157(11) -0.0066(14) -0.0016(12) -0.0007(10)
    C20 0.038(3) 0.032(2) 0.0218(16) -0.0028(19) -0.0013(17) -0.0042(14)
    C21 0.038(3) 0.037(2) 0.0201(16) -0.0037(19) 0.0004(17) -0.0006(15)
    C22 0.085(4) 0.060(3) 0.027(2) -0.034(3) -0.009(2) 0.0057(19)
    C23 0.087(5) 0.071(3) 0.040(2) -0.043(3) -0.010(3) 0.019(2)
    C24 0.057(3) 0.068(3) 0.024(2) -0.007(3) 0.001(2) 0.014(2)
    C25 0.057(3) 0.048(2) 0.0192(17) 0.006(2) -0.0037(19) -0.0037(16)
    C26 0.051(3) 0.0364(19) 0.0231(17) 0.000(2) -0.0005(18) -0.0038(15)
    O27 0.079(2) 0.0289(14) 0.0231(12) -0.0101(16) -0.0052(14) -0.0029(10)
    O28 0.040(2) 0.0450(16) 0.0169(11) 0.0035(14) 0.0009(12) 0.0047(11)
    C29 0.029(3) 0.038(2) 0.0301(19) 0.0012(19) -0.0031(18) 0.0020(16)
    N30 0.042(2) 0.047(2) 0.0340(18) 0.0058(19) -0.0066(17) 0.0115(16)
    O31 0.039(2) 0.079(2) 0.0404(17) 0.0084(18) 0.0052(15) 0.0129(16)
    O32 0.056(2) 0.061(2) 0.0387(16) -0.0149(18) -0.0148(16) 0.0018(15)
    C33 0.107(5) 0.042(2) 0.050(3) 0.010(3) 0.009(3) 0.011(2)
    C34 0.048(3) 0.049(3) 0.062(3) -0.011(2) 0.009(3) -0.009(2)
_geom_special_details
;
All e.s.d.'s (except the e.s.d. in the dihedral angle between two l.s. planes)
are estimated using the full covariance matrix. The cell e.s.d.'s are taken
into account individually in the estimation of e.s.d.'s in distances, angles
and torsion angles; correlations between e.s.d.'s in cell parameters are only
used when they are defined by crystal symmetry. An approximate (isotropic)
treatment of cell e.s.d.'s is used for estimating e.s.d.'s involving l.s.
planes.
;
loop_
    _geom_bond_atom_site_label_1
    _geom_bond_atom_site_label_2
    _geom_bond_site_symmetry_2
    _geom_bond_distance
    _geom_bond_publ_flag
    O1 C5 . 1.400(5) ?
    O1 C2 . 1.458(5) ?
    C2 O3 . 1.419(5) ?
    C2 C34 . 1.502(7) ?
    C2 C33 . 1.505(6) ?
    O3 C4 . 1.433(4) ?
    C4 C6 . 1.515(5) ?
    C4 C5 . 1.536(5) ?
    C4 H4 . 1.0000 ?
    C5 O8 . 1.419(5) ?
    C5 H5 . 1.0000 ?
    C6 O9 . 1.442(4) ?
    C6 C7 . 1.526(6) ?
    C6 H6 . 1.0000 ?
    C7 O8 . 1.448(4) ?
    C7 C17 . 1.524(6) ?
    C7 H7 . 1.0000 ?
    O9 C10 . 1.439(5) ?
    C10 C11 . 1.510(5) ?
    C10 H10A . 0.9900 ?
    C10 H10B . 0.9900 ?
    C11 C12 . 1.378(6) ?
    C11 C16 . 1.388(6) ?
    C12 C13 . 1.394(6) ?
    C12 H12 . 0.9500 ?
    C13 C14 . 1.361(7) ?
    C13 H13 . 0.9500 ?
    C14 C15 . 1.370(7) ?
    C14 H14 . 0.9500 ?
    C15 C16 . 1.398(6) ?
    C15 H15 . 0.9500 ?
    C16 H16 . 0.9500 ?
    C17 O28 . 1.429(4) ?
    C17 C29 . 1.519(5) ?
    C17 C18 . 1.539(5) ?
    C18 O19 . 1.446(4) ?
    C18 H18A . 0.9900 ?
    C18 H18B . 0.9900 ?
    O19 C20 . 1.359(4) ?
    C20 O27 . 1.199(5) ?
    C20 C21 . 1.487(5) ?
    C21 C22 . 1.379(6) ?
    C21 C26 . 1.393(5) ?
    C22 C23 . 1.385(6) ?
    C22 H22 . 0.9500 ?
    C23 C24 . 1.391(6) ?
    C23 H23 . 0.9500 ?
    C24 C25 . 1.371(6) ?
    C24 H24 . 0.9500 ?
    C25 C26 . 1.384(5) ?
    C25 H25 . 0.9500 ?
    C26 H26 . 0.9500 ?
    O28 H28 . 0.84(2) ?
    C29 N30 . 1.476(6) ?
    C29 H29A . 0.9900 ?
    C29 H29B . 0.9900 ?
    N30 O32 . 1.228(4) ?
    N30 O31 . 1.233(5) ?
    C33 H33A . 0.9800 ?
    C33 H33B . 0.9800 ?
    C33 H33C . 0.9800 ?
    C34 H34A . 0.9800 ?
    C34 H34B . 0.9800 ?
    C34 H34C . 0.9800 ?
loop_
    _geom_angle_atom_site_label_1
    _geom_angle_atom_site_label_2
    _geom_angle_atom_site_label_3
    _geom_angle_site_symmetry_1
    _geom_angle_site_symmetry_3
    _geom_angle
    _geom_angle_publ_flag
    C5 O1 C2 . . 110.1(3) ?
    O3 C2 O1 . . 104.7(3) ?
    O3 C2 C34 . . 110.9(4) ?
    O1 C2 C34 . . 109.7(3) ?
    O3 C2 C33 . . 109.5(4) ?
    O1 C2 C33 . . 108.0(4) ?
    C34 C2 C33 . . 113.7(4) ?
    C2 O3 C4 . . 108.0(3) ?
    O3 C4 C6 . . 107.7(3) ?
    O3 C4 C5 . . 102.4(3) ?
    C6 C4 C5 . . 104.1(3) ?
    O3 C4 H4 . . 113.8 ?
    C6 C4 H4 . . 113.8 ?
    C5 C4 H4 . . 113.8 ?
    O1 C5 O8 . . 112.6(3) ?
    O1 C5 C4 . . 104.9(3) ?
    O8 C5 C4 . . 106.8(3) ?
    O1 C5 H5 . . 110.8 ?
    O8 C5 H5 . . 110.8 ?
    C4 C5 H5 . . 110.8 ?
    O9 C6 C4 . . 109.8(3) ?
    O9 C6 C7 . . 108.8(3) ?
    C4 C6 C7 . . 101.6(3) ?
    O9 C6 H6 . . 112.0 ?
    C4 C6 H6 . . 112.0 ?
    C7 C6 H6 . . 112.0 ?
    O8 C7 C17 . . 109.0(3) ?
    O8 C7 C6 . . 104.4(3) ?
    C17 C7 C6 . . 117.6(3) ?
    O8 C7 H7 . . 108.5 ?
    C17 C7 H7 . . 108.5 ?
    C6 C7 H7 . . 108.5 ?
    C5 O8 C7 . . 109.6(3) ?
    C10 O9 C6 . . 115.2(3) ?
    O9 C10 C11 . . 112.0(3) ?
    O9 C10 H10A . . 109.2 ?
    C11 C10 H10A . . 109.2 ?
    O9 C10 H10B . . 109.2 ?
    C11 C10 H10B . . 109.2 ?
    H10A C10 H10B . . 107.9 ?
    C12 C11 C16 . . 119.8(4) ?
    C12 C11 C10 . . 120.0(4) ?
    C16 C11 C10 . . 120.1(4) ?
    C11 C12 C13 . . 119.6(4) ?
    C11 C12 H12 . . 120.2 ?
    C13 C12 H12 . . 120.2 ?
    C14 C13 C12 . . 120.7(5) ?
    C14 C13 H13 . . 119.7 ?
    C12 C13 H13 . . 119.7 ?
    C13 C14 C15 . . 120.4(4) ?
    C13 C14 H14 . . 119.8 ?
    C15 C14 H14 . . 119.8 ?
    C14 C15 C16 . . 119.9(4) ?
    C14 C15 H15 . . 120.1 ?
    C16 C15 H15 . . 120.1 ?
    C11 C16 C15 . . 119.7(4) ?
    C11 C16 H16 . . 120.1 ?
    C15 C16 H16 . . 120.1 ?
    O28 C17 C29 . . 106.5(3) ?
    O28 C17 C7 . . 112.9(3) ?
    C29 C17 C7 . . 108.2(3) ?
    O28 C17 C18 . . 105.8(3) ?
    C29 C17 C18 . . 112.8(3) ?
    C7 C17 C18 . . 110.6(3) ?
    O19 C18 C17 . . 108.3(3) ?
    O19 C18 H18A . . 110.0 ?
    C17 C18 H18A . . 110.0 ?
    O19 C18 H18B . . 110.0 ?
    C17 C18 H18B . . 110.0 ?
    H18A C18 H18B . . 108.4 ?
    C20 O19 C18 . . 114.9(3) ?
    O27 C20 O19 . . 122.9(3) ?
    O27 C20 C21 . . 125.3(3) ?
    O19 C20 C21 . . 111.8(3) ?
    C22 C21 C26 . . 119.5(3) ?
    C22 C21 C20 . . 122.3(3) ?
    C26 C21 C20 . . 118.2(3) ?
    C21 C22 C23 . . 120.8(4) ?
    C21 C22 H22 . . 119.6 ?
    C23 C22 H22 . . 119.6 ?
    C22 C23 C24 . . 119.2(4) ?
    C22 C23 H23 . . 120.4 ?
    C24 C23 H23 . . 120.4 ?
    C25 C24 C23 . . 120.3(4) ?
    C25 C24 H24 . . 119.9 ?
    C23 C24 H24 . . 119.9 ?
    C24 C25 C26 . . 120.3(4) ?
    C24 C25 H25 . . 119.8 ?
    C26 C25 H25 . . 119.8 ?
    C25 C26 C21 . . 119.8(4) ?
    C25 C26 H26 . . 120.1 ?
    C21 C26 H26 . . 120.1 ?
    C17 O28 H28 . . 97(4) ?
    N30 C29 C17 . . 109.9(3) ?
    N30 C29 H29A . . 109.7 ?
    C17 C29 H29A . . 109.7 ?
    N30 C29 H29B . . 109.7 ?
    C17 C29 H29B . . 109.7 ?
    H29A C29 H29B . . 108.2 ?
    O32 N30 O31 . . 122.8(4) ?
    O32 N30 C29 . . 118.4(4) ?
    O31 N30 C29 . . 118.7(3) ?
    C2 C33 H33A . . 109.5 ?
    C2 C33 H33B . . 109.5 ?
    H33A C33 H33B . . 109.5 ?
    C2 C33 H33C . . 109.5 ?
    H33A C33 H33C . . 109.5 ?
    H33B C33 H33C . . 109.5 ?
    C2 C34 H34A . . 109.5 ?
    C2 C34 H34B . . 109.5 ?
    H34A C34 H34B . . 109.5 ?
    C2 C34 H34C . . 109.5 ?
    H34A C34 H34C . . 109.5 ?
    H34B C34 H34C . . 109.5 ?
loop_
    _geom_torsion_atom_site_label_1
    _geom_torsion_atom_site_label_2
    _geom_torsion_atom_site_label_3
    _geom_torsion_atom_site_label_4
    _geom_torsion_site_symmetry_1
    _geom_torsion_site_symmetry_2
    _geom_torsion_site_symmetry_3
    _geom_torsion_site_symmetry_4
    _geom_torsion
    _geom_torsion_publ_flag
    C5 O1 C2 O3 . . . . -11.5(4) ?
    C5 O1 C2 C34 . . . . 107.5(4) ?
    C5 O1 C2 C33 . . . . -128.2(4) ?
    O1 C2 O3 C4 . . . . 27.8(4) ?
    C34 C2 O3 C4 . . . . -90.4(4) ?
    C33 C2 O3 C4 . . . . 143.4(4) ?
    C2 O3 C4 C6 . . . . -141.4(4) ?
    C2 O3 C4 C5 . . . . -32.0(4) ?
    C2 O1 C5 O8 . . . . 107.9(3) ?
    C2 O1 C5 C4 . . . . -7.8(4) ?
    O3 C4 C5 O1 . . . . 23.9(4) ?
    C6 C4 C5 O1 . . . . 136.0(3) ?
    O3 C4 C5 O8 . . . . -95.8(3) ?
    C6 C4 C5 O8 . . . . 16.3(3) ?
    O3 C4 C6 O9 . . . . -168.4(3) ?
    C5 C4 C6 O9 . . . . 83.3(3) ?
    O3 C4 C6 C7 . . . . 76.5(3) ?
    C5 C4 C6 C7 . . . . -31.8(3) ?
    O9 C6 C7 O8 . . . . -79.1(3) ?
    C4 C6 C7 O8 . . . . 36.6(3) ?
    O9 C6 C7 C17 . . . . 41.7(4) ?
    C4 C6 C7 C17 . . . . 157.5(3) ?
    O1 C5 O8 C7 . . . . -107.4(3) ?
    C4 C5 O8 C7 . . . . 7.3(4) ?
    C17 C7 O8 C5 . . . . -154.4(3) ?
    C6 C7 O8 C5 . . . . -27.9(3) ?
    C4 C6 O9 C10 . . . . 80.2(4) ?
    C7 C6 O9 C10 . . . . -169.4(3) ?
    C6 O9 C10 C11 . . . . 62.9(4) ?
    O9 C10 C11 C12 . . . . -113.6(4) ?
    O9 C10 C11 C16 . . . . 62.6(4) ?
    C16 C11 C12 C13 . . . . -1.1(6) ?
    C10 C11 C12 C13 . . . . 175.2(4) ?
    C11 C12 C13 C14 . . . . -0.1(6) ?
    C12 C13 C14 C15 . . . . 0.5(7) ?
    C13 C14 C15 C16 . . . . 0.3(7) ?
    C12 C11 C16 C15 . . . . 1.9(6) ?
    C10 C11 C16 C15 . . . . -174.4(3) ?
    C14 C15 C16 C11 . . . . -1.5(6) ?
    O8 C7 C17 O28 . . . . 59.3(4) ?
    C6 C7 C17 O28 . . . . -59.2(4) ?
    O8 C7 C17 C29 . . . . -58.3(4) ?
    C6 C7 C17 C29 . . . . -176.8(3) ?
    O8 C7 C17 C18 . . . . 177.6(3) ?
    C6 C7 C17 C18 . . . . 59.1(4) ?
    O28 C17 C18 O19 . . . . -173.6(3) ?
    C29 C17 C18 O19 . . . . -57.5(4) ?
    C7 C17 C18 O19 . . . . 63.8(4) ?
    C17 C18 O19 C20 . . . . 160.9(3) ?
    C18 O19 C20 O27 . . . . -0.8(6) ?
    C18 O19 C20 C21 . . . . -180.0(4) ?
    O27 C20 C21 C22 . . . . 170.7(5) ?
    O19 C20 C21 C22 . . . . -10.1(6) ?
    O27 C20 C21 C26 . . . . -9.3(7) ?
    O19 C20 C21 C26 . . . . 169.9(4) ?
    C26 C21 C22 C23 . . . . 2.2(8) ?
    C20 C21 C22 C23 . . . . -177.8(5) ?
    C21 C22 C23 C24 . . . . 0.6(10) ?
    C22 C23 C24 C25 . . . . -3.5(9) ?
    C23 C24 C25 C26 . . . . 3.5(8) ?
    C24 C25 C26 C21 . . . . -0.6(7) ?
    C22 C21 C26 C25 . . . . -2.2(7) ?
    C20 C21 C26 C25 . . . . 177.7(4) ?
    O28 C17 C29 N30 . . . . 53.6(4) ?
    C7 C17 C29 N30 . . . . 175.3(3) ?
    C18 C17 C29 N30 . . . . -62.1(4) ?
    C17 C29 N30 O32 . . . . 82.8(4) ?
    C17 C29 N30 O31 . . . . -93.9(4) ?
loop_
    _geom_hbond_atom_site_label_D
    _geom_hbond_atom_site_label_H
    _geom_hbond_atom_site_label_A
    _geom_hbond_site_symmetry_A
    _geom_hbond_distance_DH
    _geom_hbond_distance_HA
    _geom_hbond_distance_DA
    _geom_hbond_angle_DHA
    O28 H28 O9 . 0.84(2) 1.83(3) 2.628(4) 157(5)
    C4 H4 O31 1_455 1.00 2.44 3.084(5) 121.8
    C5 H5 O28 3_456 1.00 2.45 3.189(5) 130.1
    C5 H5 O31 3_456 1.00 2.49 3.352(5) 143.6
    C18 H18A O32 . 0.99 2.46 3.000(6) 113.5
    C22 H22 O19 . 0.95 2.41 2.739(5) 99.7
    C24 H24 O1 2 0.95 2.59 3.445(5) 150.5
    C26 H26 O8 4_656 0.95 2.60 3.514(5) 162.1
    C29 H29A O19 . 0.99 2.57 2.907(5) 99.8
    C29 H29A O27 4_646 0.99 2.54 3.334(5) 136.8
    C29 H29B O8 . 0.99 2.42 2.824(5) 103.6
data_New_Global_Publ_Block
_journal_date_recd_electronic     2008-09-24
_journal_date_accepted     2008-12-19
_journal_name_full     'Acta Crystallographica, Section E'
_journal_year     2009
_journal_volume     65
_journal_issue      2
_journal_page_first     o332
_journal_page_last     o333
_journal_paper_category     QO
_journal_coeditor_code     ZL2144
_publ_contact_author_name     'Ram\'on J. Est\'evez'
_publ_contact_author_address
;
Departamentode Qu\'imica Org\'anica, Universidade de Santiago de Compostela,
 15782 Santiago de Compostela. SPAIN.
;
_publ_contact_author_email     'ramon.estevez@usc.es'
_publ_contact_author_fax     ?
_publ_contact_author_phone     ?
_publ_section_title
;\
3-<i>O</i>-Benzyl-6-<i>O</i>-benzoyl-1,2-<i>O</i>-isopropilidene-5-<i>C</i>-\
nitromethyl-a-<i>D</i>-glucofuranose
;
_publ_section_title_footnote     .
loop_
    _publ_author_name
    _publ_author_footnote
    _publ_author_address
    'Pamp\'in, Bego\~na' .
;
Departamento de Qu\'imica Org\'anica
Universidade de Santiago de Compostela,
15782 Santiago de Compostela, Spain
;
    'Valencia, Laura' .
;
Departamento de Qu\'imica Inorg\'anica
Facultade de Qu\'imica
Universidad de Vigo,
36310 Vigo, Pontevedra, Spain
;
    'Est\'evez, Juan C.' .
;
Departamento de Qu\'imica Org\'anica
Universidade de Santiago de Compostela,
15782 Santiago de Compostela, Spain
;
    'Est\'evez, Ram\'on J.' .
;
Departamento de Qu\'imica Org\'anica
Universidade de Santiago de Compostela,
15782 Santiago de Compostela, Spain
;
