# Supplementary material for: 3-O-Benzyl-6-O-benzoyl-1,2-O-isopropil­idene-5-C-nitro­methyl-a-d-glucofuran­ose
Source: Acta Crystallogr Sect E Struct Rep Online. 2009 Jan 17;65(Pt 2):o332–3. doi: 10.1107/S1600536808043353 (PMC2968333; doi:10.1107/S1600536808043353)
Supplement: Supplementary file 2 [file e-65-0o332-Isup2.hkl]

#
# h,k,l, Fc-squared, Fo-squared, sigma(Fo-squared) and status flag
#
data_I
_shelx_title ' re02bp2n in P2(1)2(1)2(1)'
_shelx_refln_list_code          4
_shelx_F_calc_maximum      227.45
_exptl_crystal_F_000      1000.00
_reflns_d_resolution_high  0.8100
 
loop_
 _symmetry_equiv_pos_as_xyz
 'x, y, z'
 '-x+1/2, -y, z+1/2'
 'x+1/2, -y+1/2, -z'
 '-x, y+1/2, -z+1/2'
 
_cell_length_a     9.5080
_cell_length_b    11.8190
_cell_length_c    21.3950
_cell_angle_alpha  90.000
_cell_angle_beta   90.000
_cell_angle_gamma  90.000
 
_shelx_F_squared_multiplier     1.000
 
loop_
 _refln_index_h
 _refln_index_k
 _refln_index_l
 _refln_F_squared_calc
 _refln_F_squared_meas
 _refln_F_squared_sigma
 _refln_observed_status
   6   0   0        0.29      -26.58     26.58 o
   8   0   0       34.89       81.63     37.97 o
  10   0   0        3.93        6.96     36.70 o
   1   1   0      414.45      373.98     13.29 o
   2   1   0     8504.54     7101.24    327.16 o
   3   1   0      784.37      691.01     34.80 o
   4   1   0       63.08       60.75     10.12 o
   5   1   0       41.60       30.37     14.55 o
   6   1   0      156.96      206.92     22.78 o
   7   1   0      598.83      562.56     37.97 o
   8   1   0      465.18      488.52     34.80 o
   9   1   0       42.75       61.38     25.94 o
  10   1   0        7.67      -25.31     25.31 o
  11   1   0       11.00       15.82     26.58 o
   0   2   0     7281.27     6635.50    305.64 o
   1   2   0    22375.09    19043.99    618.24 o
   2   2   0     3317.46     2904.53     95.55 o
   3   2   0    24338.17    22584.49    732.78 o
   4   2   0     1260.44     1147.26     56.95 o
   5   2   0     3943.43     3783.49     81.63 o
   6   2   0       67.47       76.57     18.98 o
   7   2   0       79.69       79.10     22.15 o
   8   2   0       36.33       94.29     25.31 o
   9   2   0        1.12        3.80     23.41 o
  10   2   0       31.54       23.41     25.94 o
  11   2   0        2.14      -11.39     25.31 o
   1   3   0      190.45      146.81      9.49 o
   2   3   0     1063.73      961.22     34.17 o
   3   3   0       18.16        3.16      6.96 o
   4   3   0      430.63      344.24     14.55 o
   5   3   0     3615.45     3193.72     62.01 o
   6   3   0      722.93      689.11     22.78 o
   7   3   0     1555.60     1619.96     49.99 o
   8   3   0      169.30      181.61     24.68 o
   9   3   0       14.05        4.43     21.52 o
  10   3   0        0.00       16.45     23.41 o
  11   3   0        5.37        0.00     24.05 o
   0   4   0       81.81       91.12     12.02 o
   1   4   0      526.32      527.75     21.52 o
   2   4   0      777.01      711.90     27.21 o
   3   4   0     4827.08     4751.03    103.78 o
   4   4   0     1050.14      896.67     20.88 o
   5   4   0        2.11        1.27      6.33 o
   6   4   0        4.29        5.06      9.49 o
   7   4   0      324.04      341.71     18.35 o
   8   4   0       34.18       60.12     20.88 o
   9   4   0       43.05       56.95     23.41 o
  10   4   0       67.94       66.44     24.05 o
  11   4   0        0.01      -26.58     42.40 o
   1   5   0     1259.23     1111.82     40.50 o
   2   5   0      606.20      516.99     17.09 o
   3   5   0      930.97      835.29     24.68 o
   4   5   0      155.12      187.31      8.23 o
   5   5   0      177.20      205.66     10.12 o
   6   5   0       52.82       36.07     10.12 o
   7   5   0        0.00       -9.49     12.02 o
   8   5   0      316.35      363.86     19.62 o
   9   5   0       39.27       44.93     21.52 o
  10   5   0        3.11      -28.48     37.33 o
  11   5   0        6.55      -42.40     42.40 o
   0   6   0     7016.91     6962.65    207.56 o
   1   6   0      623.34      614.44     17.09 o
   2   6   0     3968.55     3650.60     93.65 o
   3   6   0      729.36      705.57     22.78 o
   4   6   0       16.63        4.43      6.33 o
   5   6   0       59.23       55.05      8.23 o
   6   6   0       90.08      105.68     11.39 o
   7   6   0      453.31      503.71     20.88 o
   8   6   0        3.04      -11.39     12.66 o
   9   6   0       17.58      -16.45     32.91 o
  10   6   0        4.94      -36.70     36.70 o
   1   7   0      100.25      116.43      6.96 o
   2   7   0        7.41        5.06      5.06 o
   3   7   0       61.88       62.65      8.23 o
   4   7   0       23.42       32.91      7.59 o
   5   7   0       49.98       67.71      8.86 o
   6   7   0       65.77       51.26     10.76 o
   7   7   0      350.28      360.06     22.78 o
   8   7   0       72.90       71.51     17.09 o
   9   7   0       55.96       63.28     19.62 o
  10   7   0        2.04      -20.25     38.60 o
   0   8   0     1187.18     1081.45     31.64 o
   1   8   0     1080.76     1059.93     22.15 o
   2   8   0      186.10      223.38      9.49 o
   3   8   0       76.97      105.04      8.23 o
   4   8   0      437.19      436.63     16.45 o
   5   8   0       41.93       75.94      9.49 o
   6   8   0       76.64       81.63     13.29 o
   7   8   0       13.97        0.00     15.19 o
   8   8   0        5.81      -12.66     15.82 o
   9   8   0        2.06       21.52     18.35 o
   1   9   0      360.08      366.39     12.02 o
   2   9   0        2.66       -4.43      6.96 o
   3   9   0       19.22        1.27      8.86 o
   4   9   0      195.60      203.76     13.29 o
   5   9   0       64.41       43.66     10.76 o
   6   9   0      679.15      625.20     23.41 o
   7   9   0       37.42       56.32     17.09 o
   8   9   0       14.95      -13.92     16.45 o
   9   9   0       13.77        0.63     18.98 o
   0  10   0      285.69      273.37     16.45 o
   1  10   0      205.79      218.31     10.76 o
   2  10   0       29.68       13.92      8.23 o
   3  10   0      596.78      589.13     20.88 o
   4  10   0        6.60        7.59     12.66 o
   5  10   0       10.13        8.86     12.02 o
   6  10   0       12.04       10.12     13.29 o
   7  10   0       11.60       -3.16     16.45 o
   8  10   0       22.96       21.52     18.35 o
   1  11   0        7.60       -4.43      7.59 o
   2  11   0       73.03       63.91      9.49 o
   3  11   0      167.38      172.12     16.45 o
   4  11   0        3.32       -2.53     12.66 o
   5  11   0        0.48       -4.43     12.02 o
   6  11   0        6.29       -5.06     13.29 o
   7  11   0        0.22      -16.45     16.45 o
   0  12   0      383.51      360.69     19.62 o
   1  12   0      373.62      346.14     13.92 o
   2  12   0       47.45       27.21     10.76 o
   3  12   0       41.86        6.96     13.92 o
   4  12   0        0.01      -13.29     13.29 o
   5  12   0        0.41      -11.39     13.29 o
   6  12   0        1.70      -14.55     14.55 o
   1  13   0        0.29      -10.12     10.12 o
   2  13   0       28.78       18.35     14.55 o
   3  13   0      117.81       72.14     16.45 o
   4  13   0       10.43       13.29     12.02 o
   5  13   0        0.00      -13.92     13.92 o
   0  14   0      184.01      228.44     25.31 o
   1  14   0        4.88       10.76     13.29 o
   2  14   0        4.34      -15.19     15.19 o
   3  14   0       36.75       17.09     18.35 o
   1   0   1     2697.17     2201.50    103.15 o
   5   0   1       45.32       33.54     15.19 o
   6   0   1       16.62       29.11     18.98 o
   7   0   1     1924.48     2080.63     73.40 o
   8   0   1      530.55      615.08     41.13 o
   9   0   1        0.14      -17.72     25.31 o
  10   0   1       57.68       27.84     26.58 o
  11   0   1        2.79      -21.52     26.58 o
   0   1   1    14341.85    13116.59    347.40 o
   1   1   1       87.80       68.14      2.43 o
   2   1   1     7031.92     5875.17    194.27 o
   3   1   1     6594.48     6042.70    379.99 o
   4   1   1     1812.02     1568.78    162.31 o
   5   1   1      147.97      156.16     14.52 o
   6   1   1      377.89      416.07     19.91 o
   7   1   1      725.50      809.42     29.75 o
   8   1   1      128.30      149.97     19.46 o
   9   1   1      372.71      427.64     24.38 o
  10   1   1       13.02       -2.00     33.22 o
  11   1   1       15.12       32.22     18.98 o
   0   2   1       66.44       69.61      5.06 o
   1   2   1    13964.81    12074.95    277.63 o
   2   2   1     3099.18     2727.13     63.97 o
   3   2   1      145.05      110.25     30.69 o
   4   2   1     7706.29     6930.25    300.26 o
   5   2   1      543.33      454.27     63.28 o
   6   2   1      163.66      182.75     18.98 o
   7   2   1      368.87      424.86     41.13 o
   8   2   1      308.54      334.51     21.83 o
   9   2   1       20.12       29.74     17.00 o
  10   2   1       28.16       15.77     18.12 o
  11   2   1        3.15       -7.00     17.88 o
   0   3   1     1396.97     1183.33     41.13 o
   1   3   1      166.47      131.04      6.71 o
   2   3   1      307.29      238.64      8.92 o
   3   3   1     2017.57     1808.77     43.61 o
   4   3   1     2803.12     2606.18     41.61 o
   5   3   1      780.32      701.56     36.39 o
   6   3   1      278.39      312.60     13.92 o
   7   3   1       57.01       47.29     14.87 o
   8   3   1       30.44       25.94     15.21 o
   9   3   1      163.33      213.58     19.24 o
  10   3   1      169.29      206.02     20.36 o
  11   3   1        2.66      -10.07     20.99 o
   0   4   1      194.22      177.82     11.39 o
   1   4   1      544.00      428.17     13.42 o
   2   4   1       89.37      108.40      6.48 o
   3   4   1       51.41       40.07      5.61 o
   4   4   1     4010.29     3749.65     51.46 o
   5   4   1      113.69      113.11      5.58 o
   6   4   1      844.23      804.30     15.43 o
   7   4   1      378.70      408.65     13.87 o
   8   4   1       80.20      113.31     14.29 o
   9   4   1      217.64      288.51     20.88 o
  10   4   1       34.60       32.81     33.22 o
  11   4   1       14.12        8.90     41.45 o
   0   5   1      331.06      332.22     16.45 o
   1   5   1      729.17      638.52     23.10 o
   2   5   1      301.30      252.26      7.57 o
   3   5   1       59.31       53.23      4.86 o
   4   5   1       17.11        9.49      9.49 o
   5   5   1      358.15      357.19      8.92 o
   6   5   1      290.65      283.87      9.84 o
   7   5   1       79.78       74.37     18.03 o
   8   5   1       23.37       17.47      9.81 o
   9   5   1       45.82       37.74     26.26 o
  10   5   1       10.82        9.08     18.86 o
  11   5   1        3.36      -28.49     30.42 o
   0   6   1     1279.32     1041.58     25.31 o
   1   6   1      623.11      599.01     12.88 o
   2   6   1      753.00      756.19     15.49 o
   3   6   1      814.47      814.97     16.48 o
   4   6   1      162.00      179.52      6.67 o
   5   6   1      107.03      103.62      6.96 o
   6   6   1       36.71       34.84      7.16 o
   7   6   1       33.41       47.35      9.16 o
   8   6   1      261.41      240.42     20.88 o
   9   6   1       12.52       -0.33     14.97 o
  10   6   1       37.34        0.95     27.29 o
   0   7   1     1129.97     1046.64     20.88 o
   1   7   1       64.20       72.19      4.47 o
   2   7   1      178.98      156.19      5.58 o
   3   7   1      101.18       99.87      6.48 o
   4   7   1      236.87      248.79     10.76 o
   5   7   1      118.71      105.48     13.29 o
   6   7   1       28.45       39.26      7.91 o
   7   7   1      104.77      107.12     10.79 o
   8   7   1       22.58        0.78     19.93 o
   9   7   1       52.54       40.99     13.19 o
  10   7   1        8.73       -8.10     26.94 o
   0   8   1       10.70       18.35      6.33 o
   1   8   1      191.72      229.39      6.71 o
   2   8   1      286.43      293.41      8.02 o
   3   8   1      523.39      489.85     17.40 o
   4   8   1       56.20       62.37      6.67 o
   5   8   1       96.08      107.56      7.57 o
   6   8   1      158.26      167.74      9.72 o
   7   8   1      197.18      215.38     16.45 o
   8   8   1       32.70       16.99     11.61 o
   9   8   1      129.44      136.23     29.43 o
   0   9   1      368.74      333.48     11.39 o
   1   9   1       90.12       91.62      5.58 o
   2   9   1      122.75      138.74      6.48 o
   3   9   1       94.41       88.99      6.84 o
   4   9   1      141.67      135.08      9.49 o
   5   9   1       43.61       33.21      9.18 o
   6   9   1       65.24       58.84      9.61 o
   7   9   1      107.07      114.86     12.98 o
   8   9   1       51.41       31.01     14.55 o
   9   9   1        9.11       22.34     13.40 o
   0  10   1        0.66        1.90      6.96 o
   1  10   1       90.17      110.12      6.26 o
   2  10   1      122.91      115.83      7.16 o
   3  10   1      177.20      197.80     10.63 o
   4  10   1      342.42      376.98     12.06 o
   5  10   1      137.06      131.28      9.36 o
   6  10   1       75.20       51.58      9.84 o
   7  10   1        0.34       -8.54     11.71 o
   8  10   1       40.41       51.47     13.64 o
   0  11   1       36.25       35.44      8.23 o
   1  11   1      132.35      137.34      7.16 o
   2  11   1      338.15      317.73      9.84 o
   3  11   1      454.85      445.95     14.41 o
   4  11   1       12.56       -4.87      8.05 o
   5  11   1       53.22       45.99      9.40 o
   6  11   1        6.28       -9.61      9.61 o
   7  11   1       73.56       54.70     13.19 o
   0  12   1       21.59        5.70      8.86 o
   1  12   1      227.92      241.33      9.36 o
   2  12   1       40.67       33.74      7.57 o
   3  12   1       35.34        8.15      9.81 o
   4  12   1       47.59       13.72     13.92 o
   5  12   1       68.11       53.34     21.83 o
   6  12   1       13.17       -0.04     10.51 o
   0  13   1      264.19      302.48     15.82 o
   1  13   1       84.04       89.22      8.27 o
   2  13   1       72.45       56.77     11.19 o
   3  13   1       40.72       -6.09     10.71 o
   4  13   1        4.90      -13.29     13.29 o
   5  13   1        0.98      -10.06     10.06 o
   0  14   1       47.18       16.45     12.02 o
   1  14   1       80.93       77.16     11.71 o
   2  14   1        0.59      -12.61     12.61 o
   3  14   1        7.53      -11.40     11.40 o
   0   0   2     1192.12     1348.49     67.71 o
   1   0   2     7029.98     6350.11    207.56 o
   2   0   2     6814.94     6348.84    207.56 o
   3   0   2      123.27      118.33      5.70 o
   5   0   2      416.65      417.01     25.31 o
   6   0   2      111.85      115.17     21.52 o
   7   0   2      156.16      281.59     28.48 o
   8   0   2      247.67      287.29     31.01 o
   9   0   2        3.41        1.90     24.68 o
  10   0   2       39.32       71.51     27.84 o
  11   0   2       32.26        4.43     27.21 o
   0   1   2       98.79      120.86      5.06 o
   1   1   2      111.41      104.10      3.58 o
   2   1   2     2551.87     2382.65     47.08 o
   3   1   2      339.00      304.44      8.20 o
   4   1   2     1256.70     1125.49    155.67 o
   5   1   2      147.03      157.44     11.71 o
   6   1   2      829.67      825.89     26.84 o
   7   1   2      628.82      709.79     28.18 o
   8   1   2      220.21      274.77     21.91 o
   9   1   2       50.81       47.84     18.12 o
  10   1   2       98.43      121.21     35.75 o
  11   1   2        8.11       -4.75     18.35 o
   0   2   2       18.54        8.23      3.80 o
   1   2   2    11876.09    11403.30    214.10 o
   2   2   2     4512.54     3981.28     82.71 o
   3   2   2       14.05       10.64      6.96 o
   4   2   2      980.03      839.09     23.66 o
   5   2   2      133.61      124.51      7.65 o
   6   2   2      254.95      269.21     19.30 o
   7   2   2      174.40      209.47     14.37 o
   8   2   2      526.85      569.80     26.62 o
   9   2   2      248.41      282.87     21.93 o
  10   2   2       52.46       78.81     18.57 o
  11   2   2       33.24       81.66     20.88 o
   0   3   2     2302.07     1917.37     65.18 o
   1   3   2     2155.85     2039.87     48.77 o
   2   3   2     2593.84     2522.40     59.94 o
   3   3   2     8492.10     7886.11    182.27 o
   4   3   2     1332.27     1197.79     21.62 o
   5   3   2      275.34      263.64      8.86 o
   6   3   2       68.77       68.47      6.84 o
   7   3   2      361.97      384.28     14.05 o
   8   3   2      152.32      171.78     18.12 o
   9   3   2       32.57       49.67     16.11 o
  10   3   2        3.97      -20.12     30.06 o
  11   3   2       37.54       61.45     22.96 o
   0   4   2      175.27      155.04     11.39 o
   1   4   2     4137.45     3750.62     88.35 o
   2   4   2     1477.20     1322.23     33.11 o
   3   4   2      901.23      924.23     24.61 o
   4   4   2      923.09      949.70     17.63 o
   5   4   2     1024.08      949.22     15.39 o
   6   4   2      265.66      279.11      9.16 o
   7   4   2      294.34      304.30     34.17 o
   8   4   2      345.45      395.73     16.85 o
   9   4   2       82.90      102.21     20.89 o
  10   4   2        7.79       13.53     19.43 o
  11   4   2        2.59       -7.45     21.41 o
   0   5   2        4.68        0.63      6.33 o
   1   5   2      199.17      202.57      9.84 o
   2   5   2       87.06       91.13      9.49 o
   3   5   2      929.82      965.31     16.48 o
   4   5   2      583.46      519.86     10.90 o
   5   5   2      102.78      118.35      8.86 o
   6   5   2     1219.20     1188.27     19.91 o
   7   5   2       17.10       29.36     21.20 o
   8   5   2       61.56       37.66     11.09 o
   9   5   2       33.17       21.80     15.58 o
  10   5   2       51.81      124.51     22.22 o
   0   6   2       40.05       31.64      5.06 o
   1   6   2      325.05      319.88      8.50 o
   2   6   2      100.14      102.95      5.82 o
   3   6   2      193.08      193.53      7.12 o
   4   6   2      112.10      115.57      8.23 o
   5   6   2       43.52       29.07      5.58 o
   6   6   2      428.02      389.56     11.98 o
   7   6   2       23.70       39.03      9.72 o
   8   6   2      145.02      162.48     12.50 o
   9   6   2       19.01        7.65     15.39 o
  10   6   2        0.73      -13.10     18.05 o
   0   7   2     1237.75     1153.59     22.78 o
   1   7   2      414.06      393.71      9.49 o
   2   7   2      200.80      219.27      7.16 o
   3   7   2       98.02      104.23      5.77 o
   4   7   2       47.03       51.08      6.07 o
   5   7   2       43.23        9.40     11.07 o
   6   7   2       15.34        9.58      7.74 o
   7   7   2      222.30      203.31     22.46 o
   8   7   2       88.07      106.31     11.53 o
   9   7   2       30.65       -7.65     28.79 o
  10   7   2        9.88       12.17     33.22 o
   0   8   2      638.80      580.91     14.55 o
   1   8   2      364.34      361.06      9.49 o
   2   8   2      615.48      588.84     11.16 o
   3   8   2      309.25      332.50      9.36 o
   4   8   2       13.16       15.61      6.67 o
   5   8   2      203.61      204.25      8.95 o
   6   8   2       96.16      118.85     12.97 o
   7   8   2      116.79      110.82     10.79 o
   8   8   2       44.03       33.45     11.85 o
   9   8   2        4.92      -11.85     11.85 o
   0   9   2       56.39       46.83      7.59 o
   1   9   2       57.33       57.92      5.37 o
   2   9   2       32.60       21.85      5.13 o
   3   9   2       54.00       51.36      6.67 o
   4   9   2      138.34      174.06      9.16 o
   5   9   2       46.64       40.21      6.92 o
   6   9   2       69.33       71.92     15.19 o
   7   9   2       22.11        2.53     11.19 o
   8   9   2       19.03       -5.40     11.85 o
   9   9   2       10.86        7.22     13.19 o
   0  10   2        0.06        1.90      6.96 o
   1  10   2      183.96      216.78      8.86 o
   2  10   2      170.20      154.50      7.61 o
   3  10   2      206.28      213.32     10.90 o
   4  10   2      847.88      794.50     16.93 o
   5  10   2       37.27       47.54      8.20 o
   6  10   2      103.66      139.95     10.96 o
   7  10   2       42.56       72.72     13.61 o
   8  10   2       60.43       73.08     13.64 o
   0  11   2      137.05      134.79     10.12 o
   1  11   2      105.63       95.89      7.16 o
   2  11   2        4.23        0.77      6.03 o
   3  11   2       10.50       -0.53      8.02 o
   4  11   2       22.92        0.74      7.57 o
   5  11   2       60.12       73.95     16.77 o
   6  11   2       31.69        8.54      9.84 o
   7  11   2       91.05      144.46     19.62 o
   0  12   2        0.00        8.23      9.49 o
   1  12   2      112.63      104.94      8.05 o
   2  12   2      268.61      305.26     11.53 o
   3  12   2      261.52      247.85     12.88 o
   4  12   2        9.86      -14.24     14.24 o
   5  12   2       30.22       27.10     10.06 o
   6  12   2       54.59       45.22     10.96 o
   0  13   2      231.57      244.26     15.19 o
   1  13   2        4.35       -5.06      7.16 o
   2  13   2       30.94        6.48      9.10 o
   3  13   2        5.74      -10.06     10.06 o
   4  13   2       35.85       13.16     11.39 o
   5  13   2       23.95       18.76     10.71 o
   0  14   2       30.16       10.76     11.39 o
   1  14   2      123.51      116.17     10.06 o
   2  14   2       21.12      -11.35     11.35 o
   3  14   2        6.80      -16.82     18.03 o
   1   0   3     1241.69     1304.19     44.30 o
   2   0   3     1233.84     1101.06     37.97 o
   3   0   3     1306.57     1140.93     39.23 o
   4   0   3      338.95      263.24      9.49 o
   5   0   3       40.18       32.27     22.15 o
   6   0   3      228.34      267.67     24.05 o
   7   0   3     1614.52     1874.34     67.71 o
   8   0   3      532.05      605.59     40.50 o
   9   0   3        2.31      -23.41     24.05 o
  10   0   3      131.00      162.00     30.37 o
  11   0   3       14.78       16.45     27.21 o
   0   1   3      424.40      414.48     16.45 o
   1   1   3     7070.20     7047.08    162.87 o
   2   1   3     1025.30      911.90     20.68 o
   3   1   3      513.14      435.88     11.09 o
   4   1   3      171.38      146.71      5.31 o
   5   1   3     1386.03     1386.95     36.70 o
   6   1   3      498.57      463.37     21.22 o
   7   1   3      198.11      236.71     18.78 o
   8   1   3        9.51       -2.63     17.22 o
   9   1   3       81.04       62.12     18.12 o
  10   1   3       70.13       82.79     19.67 o
  11   1   3       45.91       45.45     19.67 o
   0   2   3     1453.60     1296.60     36.70 o
   1   2   3    17209.44    17116.00    342.66 o
   2   2   3      606.07      617.13     14.30 o
   3   2   3     1259.57     1194.69     24.81 o
   4   2   3     2965.48     2734.72    137.32 o
   5   2   3      192.22      207.41      8.79 o
   6   2   3       28.19       34.43      9.36 o
   7   2   3      282.91      294.66     14.87 o
   8   2   3       64.93       96.22     17.64 o
   9   2   3       25.01        4.11     17.00 o
  10   2   3       17.12       -5.91     17.22 o
  11   2   3       61.28      104.51     43.03 o
   0   3   3    21234.37    19054.75    505.60 o
   1   3   3     1178.52     1034.20     21.70 o
   2   3   3     1379.27     1240.70     28.13 o
   3   3   3     1770.66     1657.56     40.94 o
   4   3   3     1200.18     1145.06     20.25 o
   5   3   3       60.10       74.23      5.61 o
   6   3   3      477.36      474.20     26.26 o
   7   3   3      245.19      254.31     12.06 o
   8   3   3      672.55      713.73     24.33 o
   9   3   3        8.14       14.05     18.87 o
  10   3   3       36.24       62.71     21.73 o
  11   3   3       60.89       89.22     33.22 o
   0   4   3        1.60       -2.53      6.96 o
   1   4   3     7015.70     6707.11    156.15 o
   2   4   3     1002.08      977.95     26.17 o
   3   4   3      636.94      552.83     12.88 o
   4   4   3     3690.08     3354.87     61.06 o
   5   4   3      368.19      350.98      8.72 o
   6   4   3      368.83      393.15     10.96 o
   7   4   3      226.81      251.90     12.06 o
   8   4   3      150.63      147.99     18.67 o
   9   4   3       22.87       30.85     19.00 o
  10   4   3      113.84      149.03     22.79 o
  11   4   3       51.64       50.23     29.43 o
   0   5   3        0.15        0.00      6.96 o
   1   5   3     2982.13     2759.82     66.67 o
   2   5   3     1558.15     1468.40     26.45 o
   3   5   3      764.83      728.18     13.33 o
   4   5   3      294.95      290.42      8.65 o
   5   5   3      102.95      110.61      9.81 o
   6   5   3        1.37        9.77     10.44 o
   7   5   3      272.73      315.54     14.13 o
   8   5   3      252.75      270.91     16.14 o
   9   5   3       32.58       39.98     16.10 o
  10   5   3       32.89       68.92     21.06 o
   0   6   3      195.04      193.00      8.23 o
   1   6   3      181.00      184.31     12.97 o
   2   6   3      268.96      278.25      8.72 o
   3   6   3      511.14      494.63     11.08 o
   4   6   3      181.26      201.72      8.02 o
   5   6   3      514.07      458.69     13.29 o
   6   6   3      170.95      172.57      9.55 o
   7   6   3       25.36       42.12      9.55 o
   8   6   3       34.37       12.63     10.95 o
   9   6   3       87.82      113.29     26.26 o
  10   6   3       23.03       24.43     19.13 o
   0   7   3      135.32      174.02      8.86 o
   1   7   3      209.32      213.57      6.71 o
   2   7   3      435.07      407.84      8.95 o
   3   7   3      116.77      118.98      5.82 o
   4   7   3       42.45       50.35      6.67 o
   5   7   3       19.86       13.29      6.26 o
   6   7   3      278.51      291.14     15.19 o
   7   7   3      168.52      163.09     11.80 o
   8   7   3        1.00        4.36     10.18 o
   9   7   3       20.84       11.32     13.53 o
  10   7   3       75.85       89.71     24.05 o
   0   8   3        5.97        0.00      6.33 o
   1   8   3      284.46      316.83      8.54 o
   2   8   3       57.19       62.30      7.59 o
   3   8   3       88.36       96.68      6.26 o
   4   8   3       17.31       15.69      6.38 o
   5   8   3      173.41      174.80      9.10 o
   6   8   3       13.73        3.80      7.29 o
   7   8   3       89.11      104.76     10.90 o
   8   8   3        0.58       -1.94     13.61 o
   9   8   3        8.86       -1.56     13.33 o
   0   9   3      347.56      384.74     13.92 o
   1   9   3       99.01      102.71      6.22 o
   2   9   3      100.30      110.45      6.71 o
   3   9   3      334.16      313.09      9.40 o
   4   9   3       19.11       18.19      7.59 o
   5   9   3       95.39       84.27      8.27 o
   6   9   3       97.30      116.62     13.29 o
   7   9   3       39.59       30.07     21.20 o
   8   9   3       97.58       84.83     18.98 o
   9   9   3       31.89       24.68     13.87 o
   0  10   3       95.86       86.69      8.86 o
   1  10   3      441.13      450.31     11.19 o
   2  10   3      362.86      344.08     10.06 o
   3  10   3       56.46       59.73     13.29 o
   4  10   3      110.58      130.32      9.10 o
   5  10   3       30.64       29.84     10.44 o
   6  10   3      102.78      112.73      9.72 o
   7  10   3       26.30       24.07     11.85 o
   8  10   3        9.01       -2.53     12.53 o
   0  11   3      124.35      135.42     11.39 o
   1  11   3      333.97      343.80     10.51 o
   2  11   3      132.45      138.43      8.05 o
   3  11   3        2.14       -4.43     10.12 o
   4  11   3      165.86      141.44      9.55 o
   5  11   3      158.59      167.37     14.87 o
   6  11   3       90.63       90.44     11.16 o
   7  11   3       48.16       73.29     13.19 o
   0  12   3      971.68      949.19     25.31 o
   1  12   3       15.58       -0.63      6.71 o
   2  12   3       43.71       29.49     12.34 o
   3  12   3       50.32       69.36     18.67 o
   4  12   3      161.59      165.87     10.96 o
   5  12   3        2.53      -10.49     10.49 o
   6  12   3       26.00       -0.08     10.26 o
   0  13   3       48.94       35.44     11.39 o
   1  13   3      256.03      303.03     11.19 o
   2  13   3       44.98       10.45      8.20 o
   3  13   3        5.25      -12.43     19.93 o
   4  13   3       34.32       12.66     10.03 o
   5  13   3       10.69        1.66     31.96 o
   0  14   3        1.19      -11.39     11.39 o
   1  14   3      132.20      139.27     10.26 o
   2  14   3       13.05      -11.19     11.19 o
   3  14   3       13.86      -21.12     24.68 o
   0   0   4    51733.25    63279.59   2901.37 o
   1   0   4     7725.64     8274.44    270.20 o
   2   0   4      324.91      327.16     15.82 o
   3   0   4     2276.13     1976.85     67.08 o
   4   0   4      196.98      182.88     10.12 o
   5   0   4      210.43      201.86      8.23 o
   6   0   4       44.90       51.89     18.98 o
   7   0   4      419.66      470.80     32.91 o
   8   0   4        0.25       18.35     24.68 o
   9   0   4      374.24      475.86     36.07 o
  10   0   4       72.80       48.73     26.58 o
  11   0   4        6.47        5.70     27.21 o
   0   1   4     2396.43     2660.91     89.22 o
   1   1   4     3561.90     3644.14    126.88 o
   2   1   4      174.18      180.71      8.50 o
   3   1   4     2328.66     2181.10     46.35 o
   4   1   4     2538.63     2447.28     42.96 o
   5   1   4      130.78      119.87      5.15 o
   6   1   4      191.25      204.04     13.67 o
   7   1   4      613.83      671.91     26.80 o
   8   1   4      458.93      506.89     25.06 o
   9   1   4       89.95       92.72     18.57 o
  10   1   4       20.73      -17.67     17.67 o
  11   1   4       32.72       67.08     23.41 o
   0   2   4     2412.72     2422.98     67.08 o
   1   2   4      196.79      172.23      6.71 o
   2   2   4     3247.46     2975.24    108.52 o
   3   2   4      832.01      842.48     18.12 o
   4   2   4      284.16      293.08      7.82 o
   5   2   4      349.67      334.64      8.31 o
   6   2   4      303.93      332.99     14.27 o
   7   2   4      527.59      481.72     17.50 o
   8   2   4      122.60      113.65     17.83 o
   9   2   4        2.09       -4.47     25.00 o
  10   2   4        3.18        2.44     20.31 o
  11   2   4        3.23        2.21     21.85 o
   0   3   4      861.10      821.37     25.94 o
   1   3   4      566.15      556.73     13.64 o
   2   3   4      116.69      107.58      5.82 o
   3   3   4      901.13      863.74     19.43 o
   4   3   4      327.10      314.83      7.95 o
   5   3   4        0.87       -2.21      3.58 o
   6   3   4       26.67       36.16      5.93 o
   7   3   4       20.37       15.19      8.72 o
   8   3   4      435.46      469.35     23.33 o
   9   3   4        4.96       -4.03     19.05 o
  10   3   4       45.55       58.86     21.85 o
  11   3   4       76.40       59.46     23.27 o
   0   4   4     2440.27     2258.45     63.28 o
   1   4   4      820.23      764.62     17.67 o
   2   4   4      900.45      843.85     20.83 o
   3   4   4     1275.45     1227.44     21.52 o
   4   4   4       99.01       93.44      5.47 o
   5   4   4      150.05      148.73      6.26 o
   6   4   4      665.86      626.15     14.23 o
   7   4   4      143.01      126.87     11.25 o
   8   4   4       17.39        3.73     11.87 o
   9   4   4       15.56       16.16     22.46 o
  10   4   4       14.57        0.26     20.35 o
  11   4   4        2.97      -26.63     29.11 o
   0   5   4      297.88      291.09     17.09 o
   1   5   4      397.65      380.54     16.45 o
   2   5   4     1479.85     1450.66     25.00 o
   3   5   4      622.06      626.79     11.86 o
   4   5   4      393.78      373.33      9.72 o
   5   5   4       59.67       52.95      6.64 o
   6   5   4       67.93       73.54      7.74 o
   7   5   4      170.75      170.20     17.09 o
   8   5   4       48.34       50.54     20.57 o
   9   5   4       15.81      -15.28     15.28 o
  10   5   4        3.86      -18.43     18.43 o
   0   6   4      151.59      130.99      7.59 o
   1   6   4      600.25      592.80     11.80 o
   2   6   4     1181.44     1228.40     18.08 o
   3   6   4      161.36      164.95      6.84 o
   4   6   4      431.16      418.01     10.90 o
   5   6   4      279.07      315.15      9.40 o
   6   6   4       17.00       16.71      7.45 o
   7   6   4      149.56      181.07     11.61 o
   8   6   4       32.21        6.21     10.79 o
   9   6   4       29.33       24.87     13.56 o
  10   6   4       40.54       25.51     17.28 o
   0   7   4      174.88      193.00      9.49 o
   1   7   4       53.17       48.41      4.92 o
   2   7   4       59.96       56.26      7.28 o
   3   7   4      224.14      232.08      7.61 o
   4   7   4      791.85      805.90     16.03 o
   5   7   4      783.27      773.00     18.03 o
   6   7   4      163.53      200.94     10.18 o
   7   7   4      228.37      221.93     12.43 o
   8   7   4      207.43      233.95     14.26 o
   9   7   4       17.23      -10.24     18.67 o
  10   7   4        0.83        6.66     17.24 o
   0   8   4      613.26      649.88     15.82 o
   1   8   4      130.80      148.90     11.71 o
   2   8   4      270.10      269.26      8.50 o
   3   8   4      288.51      270.68      8.50 o
   4   8   4       74.04       82.08      7.74 o
   5   8   4       47.26       48.62      7.45 o
   6   8   4       93.59      104.57      8.82 o
   7   8   4        7.39        4.94     10.76 o
   8   8   4       43.34       47.13     11.07 o
   9   8   4       22.36       -5.13     12.28 o
   0   9   4      514.44      496.11     14.55 o
   1   9   4      314.38      316.10      9.40 o
   2   9   4       15.65       18.98      5.82 o
   3   9   4       65.43       74.39      6.71 o
   4   9   4       50.47       47.97      7.57 o
   5   9   4      174.86      172.12      9.55 o
   6   9   4      206.34      205.39     10.63 o
   7   9   4      122.44      113.37     11.71 o
   8   9   4       13.91        6.92     12.97 o
   9   9   4        7.23      -13.78     13.78 o
   0  10   4       58.62       60.75      9.49 o
   1  10   4      418.33      429.35     11.19 o
   2  10   4       55.78       55.37      6.71 o
   3  10   4      282.48      275.50      9.16 o
   4  10   4       54.62       47.69     14.55 o
   5  10   4       64.59       74.23     12.97 o
   6  10   4       10.21       -4.67     12.66 o
   7  10   4       33.17        9.65     10.71 o
   8  10   4       55.41       45.42     13.19 o
   0  11   4      168.65      202.49     12.66 o
   1  11   4      124.34      151.24      8.27 o
   2  11   4       93.71       96.96      7.61 o
   3  11   4       18.20        2.65      6.99 o
   4  11   4       49.12       35.01      7.91 o
   5  11   4       23.28       22.15      9.40 o
   6  11   4       39.67       18.07      8.82 o
   7  11   4       29.84       52.45     12.95 o
   0  12   4       13.68        5.70      9.49 o
   1  12   4      116.15      112.42      8.27 o
   2  12   4      218.42      210.57     10.45 o
   3  12   4      162.93      173.19     11.39 o
   4  12   4       49.13       21.47     10.44 o
   5  12   4       34.60       15.35     10.26 o
   6  12   4        1.70      -21.52     21.52 o
   0  13   4        6.34       -9.49      9.49 o
   1  13   4      101.07      104.08      8.72 o
   2  13   4        0.08       -7.29      7.29 o
   3  13   4       49.37       47.97     31.64 o
   4  13   4       16.33       -9.23     10.44 o
   5  13   4        5.41      -11.23     11.23 o
   0  14   4      187.96      227.81     15.82 o
   1  14   4       14.36       -8.05      8.05 o
   2  14   4       53.41       30.57     23.10 o
   1   0   5     1338.98     1676.91     58.22 o
   2   0   5      288.00      312.60     17.09 o
   3   0   5     5657.79     5682.51    187.31 o
   4   0   5      694.78      611.28     20.88 o
   5   0   5      243.62      214.52      8.86 o
   6   0   5      115.29      105.68     20.88 o
   7   0   5       26.91       41.76     22.15 o
   8   0   5      118.65      134.15     26.58 o
   9   0   5       25.71       29.11     24.68 o
  10   0   5      122.43      140.48     28.48 o
  11   0   5        6.49      -17.72     36.07 o
   0   1   5    15558.47    17700.57    575.84 o
   1   1   5     9373.24    10350.70    239.24 o
   2   1   5     2360.04     2247.66     53.92 o
   3   1   5     1492.33     1472.49     32.50 o
   4   1   5     3619.36     3529.71     61.09 o
   5   1   5      165.04      164.45      6.96 o
   6   1   5      102.52      120.59      8.82 o
   7   1   5      915.38      864.50     43.03 o
   8   1   5      109.14      104.96     22.46 o
   9   1   5      147.06      181.38     19.91 o
  10   1   5       39.51       42.90     21.89 o
  11   1   5        4.86      -15.08     21.53 o
   0   2   5     2739.34     2754.56     75.94 o
   1   2   5      564.47      557.34     13.64 o
   2   2   5     1106.39     1042.86     22.15 o
   3   2   5     2477.52     2683.81     52.35 o
   4   2   5     1120.24     1065.99     35.44 o
   5   2   5        8.57       13.25      3.33 o
   6   2   5       85.82       86.20     10.42 o
   7   2   5       80.65      104.03     11.63 o
   8   2   5      153.67      177.55     27.21 o
   9   2   5       77.41       74.81     24.36 o
  10   2   5       24.20       11.10     20.59 o
  11   2   5        3.53       -9.12     23.73 o
   0   3   5     1096.13     1120.05     34.17 o
   1   3   5     2037.87     2157.85     42.93 o
   2   3   5     1621.21     1606.96     32.87 o
   3   3   5      490.11      453.12     11.35 o
   4   3   5       19.85        7.63      3.78 o
   5   3   5      677.93      652.82     15.50 o
   6   3   5       15.56        6.42      6.07 o
   7   3   5        7.04       -1.61     10.76 o
   8   3   5       13.49       19.74     18.98 o
   9   3   5      134.24      160.95     45.24 o
  10   3   5      143.52      189.25     29.11 o
  11   3   5        5.85       -3.19     21.82 o
   0   4   5        7.15        3.16      6.33 o
   1   4   5     3163.04     3207.28     62.86 o
   2   4   5      202.59      215.66      7.37 o
   3   4   5     1432.34     1324.60     18.54 o
   4   4   5       31.92       31.12      4.47 o
   5   4   5      407.73      390.13      9.61 o
   6   4   5        2.96       -6.32      6.32 o
   7   4   5       89.04       73.39     10.18 o
   8   4   5        8.08        6.53     12.34 o
   9   4   5       34.49       34.78     16.15 o
  10   4   5       25.88       45.00     20.76 o
  11   4   5       14.53        6.46     22.13 o
   0   5   5      123.20      130.36      8.23 o
   1   5   5      257.01      270.66      8.27 o
   2   5   5      407.66      416.47     28.48 o
   3   5   5      384.69      360.98      8.97 o
   4   5   5      285.59      286.28      8.82 o
   5   5   5      142.92      142.60      7.28 o
   6   5   5      185.56      196.67     17.72 o
   7   5   5       16.10       18.76     10.44 o
   8   5   5      156.78      162.02     14.67 o
   9   5   5       11.06       13.49     15.96 o
  10   5   5       47.40       67.05     20.68 o
   0   6   5       18.60       13.29      5.70 o
   1   6   5      670.64      620.87     15.50 o
   2   6   5      549.54      601.84     11.16 o
   3   6   5     1126.85     1024.93     16.09 o
   4   6   5      497.35      500.13     12.25 o
   5   6   5      292.30      293.80     10.00 o
   6   6   5      243.11      250.87     14.55 o
   7   6   5       66.86       35.18     12.34 o
   8   6   5        5.43        2.83     10.76 o
   9   6   5       34.46       -3.44     18.67 o
  10   6   5        2.04      -15.70     15.70 o
   0   7   5      132.85      154.40      8.86 o
   1   7   5      379.08      360.40      8.95 o
   2   7   5      302.13      301.11     17.72 o
   3   7   5     1093.30     1112.28     17.64 o
   4   7   5      101.39      106.54      7.74 o
   5   7   5      124.34      133.20      8.36 o
   6   7   5       69.52       60.38      7.91 o
   7   7   5      214.13      209.11     12.25 o
   8   7   5       25.46        8.51     10.34 o
   9   7   5       68.40       81.10     31.96 o
  10   7   5       30.99       47.69     18.94 o
   0   8   5      506.17      484.72     15.19 o
   1   8   5       10.24       11.39      5.37 o
   2   8   5      220.05      225.77      7.57 o
   3   8   5      101.37      119.18      6.71 o
   4   8   5      536.31      551.74     13.68 o
   5   8   5      466.18      428.09     12.70 o
   6   8   5       11.97       17.72      7.91 o
   7   8   5      101.97      106.40     10.90 o
   8   8   5       11.23        0.99     10.49 o
   9   8   5        5.67      -11.69     11.69 o
   0   9   5      250.91      289.82     13.29 o
   1   9   5       27.02       35.54      6.26 o
   2   9   5      302.53      344.36      9.10 o
   3   9   5      671.02      646.79     22.46 o
   4   9   5      488.87      449.34     12.88 o
   5   9   5      178.54      178.89     13.92 o
   6   9   5       17.72       12.26      8.20 o
   7   9   5       27.81       21.60     10.76 o
   8   9   5       75.21      103.63     18.03 o
   0  10   5        7.59       -8.23      8.23 o
   1  10   5       78.57      102.13      7.61 o
   2  10   5      192.10      208.27      7.74 o
   3  10   5      187.17      200.02      8.47 o
   4  10   5       64.54       76.35      8.86 o
   5  10   5       78.88       91.40     10.06 o
   6  10   5       62.44       41.81      8.97 o
   7  10   5       22.92        9.33     10.18 o
   8  10   5       39.19       43.38     11.70 o
   0  11   5        8.63       -2.53      8.86 o
   1  11   5       18.17       26.39      6.71 o
   2  11   5      249.01      273.38     12.66 o
   3  11   5       94.51       81.05      8.05 o
   4  11   5        0.94      -10.76     10.76 o
   5  11   5       11.00       -5.79      9.16 o
   6  11   5       28.45       14.37     23.41 o
   7  11   5       42.63       39.43     12.50 o
   0  12   5       40.38       53.79     10.76 o
   1  12   5       54.32       51.55      7.91 o
   2  12   5      253.14      265.86     11.08 o
   3  12   5       85.02      105.78     15.19 o
   4  12   5        7.91       -9.18      9.18 o
   5  12   5       26.32       -8.59     10.06 o
   6  12   5        0.76      -10.00     10.00 o
   0  13   5      177.26      170.22     13.29 o
   1  13   5        5.30       -7.16      7.16 o
   2  13   5       38.75       28.19      8.20 o
   3  13   5        0.49       -9.10      9.10 o
   4  13   5       94.91       61.68     10.18 o
   0  14   5        9.50      -10.76     10.76 o
   1  14   5       15.90        3.60      8.47 o
   2  14   5       21.67      -10.83     11.16 o
   0   0   6     9106.38    10848.02    501.81 o
   1   0   6     1995.00     2123.66     73.40 o
   2   0   6       27.43        1.90      8.86 o
   3   0   6      431.71      406.89     18.98 o
   4   0   6      164.97      187.31     11.39 o
   5   0   6      169.94      141.11     10.12 o
   6   0   6      414.80      423.97     19.62 o
   7   0   6      125.93      118.97     23.41 o
   8   0   6       19.07       17.09     23.41 o
   9   0   6       46.32       56.32     25.31 o
  10   0   6        7.24       41.76     35.44 o
  11   0   6       16.69        2.53     37.33 o
   0   1   6        5.07        1.90      9.49 o
   1   1   6        6.77        4.43     10.76 o
   2   1   6      225.18      219.86     23.73 o
   3   1   6      286.55      246.40     10.51 o
   4   1   6      182.86      164.52     10.12 o
   5   1   6      752.36      736.92     16.45 o
   6   1   6      773.13      784.19     34.17 o
   7   1   6      426.42      433.30     53.79 o
   8   1   6      104.10      107.15     31.64 o
   9   1   6      382.18      463.43     28.79 o
  10   1   6      263.59      322.35     26.80 o
  11   1   6        5.03       16.14     59.17 o
   0   2   6      222.31      229.07     15.82 o
   1   2   6      412.40      455.24     13.68 o
   2   2   6      529.97      506.12     14.29 o
   3   2   6     1333.00     1324.59     30.24 o
   4   2   6      426.98      438.69     10.00 o
   5   2   6      280.31      279.58      9.81 o
   6   2   6      257.47      259.33      9.55 o
   7   2   6      447.02      471.96     28.16 o
   8   2   6       49.63       29.96     15.50 o
   9   2   6      210.36      219.18     34.80 o
  10   2   6       59.08       63.49     21.37 o
  11   2   6       48.70       38.34     31.32 o
   0   3   6     9079.19     9827.95    263.24 o
   1   3   6     1378.00     1488.03     30.86 o
   2   3   6      770.51      817.60     18.79 o
   3   3   6     2064.96     2025.42     31.98 o
   4   3   6      312.70      272.46      7.16 o
   5   3   6      535.79      536.50     10.00 o
   6   3   6      345.90      335.48     14.24 o
   7   3   6        0.37        6.02     23.73 o
   8   3   6       38.50       63.01     18.03 o
   9   3   6      139.61      173.46     22.13 o
  10   3   6        4.39      -11.31     19.70 o
  11   3   6       90.23      151.67     25.11 o
   0   4   6      174.68      192.37     12.02 o
   1   4   6     1083.07     1035.83     23.04 o
   2   4   6     1056.59     1070.52     17.22 o
   3   4   6      453.55      416.03     17.09 o
   4   4   6      125.47      153.26      6.26 o
   5   4   6       65.67       60.70      5.13 o
   6   4   6       31.54       33.83      7.28 o
   7   4   6      167.36      172.00     13.29 o
   8   4   6      499.47      569.87     24.60 o
   9   4   6       46.91       51.27     19.30 o
  10   4   6       29.57       28.91     19.86 o
   0   5   6      254.99      238.56      8.23 o
   1   5   6     3961.07     3730.58     47.20 o
   2   5   6     1471.71     1550.94     32.27 o
   3   5   6       42.56       64.19     13.92 o
   4   5   6      307.90      306.63      9.55 o
   5   5   6       69.98       63.48      6.67 o
   6   5   6      633.58      598.14     15.05 o
   7   5   6       78.07       70.75     11.07 o
   8   5   6       30.46        4.96     11.94 o
   9   5   6       11.46        7.42     14.97 o
  10   5   6       37.78       52.78     18.35 o
   0   6   6     2128.95     2068.61     42.40 o
   1   6   6     1033.75     1019.24     16.99 o
   2   6   6      998.11      947.64     14.29 o
   3   6   6      531.16      559.04     12.34 o
   4   6   6       99.69       91.34      5.58 o
   5   6   6      272.34      266.76      9.72 o
   6   6   6      158.84      175.17     13.61 o
   7   6   6      240.89      248.58     19.30 o
   8   6   6       88.77       92.56     21.83 o
   9   6   6       11.50       -1.95     13.04 o
  10   6   6       10.67       11.16     17.80 o
   0   7   6       25.28       20.88      6.96 o
   1   7   6      822.20      817.05     13.29 o
   2   7   6      157.78      179.18      6.67 o
   3   7   6       41.20       41.47      5.37 o
   4   7   6      878.36      813.24     15.21 o
   5   7   6      148.17      124.40      8.54 o
   6   7   6      161.03      192.01     10.00 o
   7   7   6      307.21      318.07     14.75 o
   8   7   6       42.81       15.74     10.79 o
   9   7   6       32.40       -5.67     32.27 o
   0   8   6     1044.39     1053.61     25.31 o
   1   8   6      562.25      576.31     15.82 o
   2   8   6      156.45      194.12     14.87 o
   3   8   6     1228.19     1225.21     35.44 o
   4   8   6      168.63      205.48      9.72 o
   5   8   6      119.43      111.09      8.65 o
   6   8   6      150.61      162.08     13.61 o
   7   8   6        1.26       -8.31      9.57 o
   8   8   6       38.84       18.41     16.77 o
   9   8   6       22.63       38.81     16.14 o
   0   9   6      744.19      741.64     20.88 o
   1   9   6       75.96       91.57      6.38 o
   2   9   6       95.79       98.89      7.28 o
   3   9   6       64.09       91.83     16.45 o
   4   9   6      298.51      326.94     11.40 o
   5   9   6       43.20       47.67      8.02 o
   6   9   6      210.43      230.95     11.35 o
   7   9   6       65.15       67.93     10.96 o
   8   9   6       76.04       86.37     12.61 o
   0  10   6        0.46       -0.63      8.86 o
   1  10   6      357.66      407.32     17.40 o
   2  10   6       15.88       14.91      5.93 o
   3  10   6       44.09       43.54      6.48 o
   4  10   6      199.63      184.16     10.76 o
   5  10   6       22.29       16.10      9.16 o
   6  10   6       23.85       16.72      8.92 o
   7  10   6       10.45       -0.73     18.35 o
   8  10   6       34.63       17.48     12.31 o
   0  11   6      123.56      128.46     12.02 o
   1  11   6      440.19      501.67     12.75 o
   2  11   6       73.70       62.86     15.50 o
   3  11   6       38.74       41.42     14.55 o
   4  11   6        0.92      -15.78     15.82 o
   5  11   6       59.51       58.77     13.61 o
   6  11   6       20.87       18.60      8.86 o
   7  11   6       76.92       72.77     11.98 o
   0  12   6        2.53       11.39     10.12 o
   1  12   6       39.50       26.08      7.37 o
   2  12   6       31.08       13.49      7.74 o
   3  12   6      109.76      129.32     18.67 o
   4  12   6        4.94       -7.74      7.74 o
   5  12   6        0.08      -10.06     10.06 o
   6  12   6       11.60       -9.34      9.43 o
   0  13   6        2.80      -10.12     10.12 o
   1  13   6       27.80       26.43      7.82 o
   2  13   6       26.00        8.45      8.20 o
   3  13   6       12.64       -8.95      8.95 o
   4  13   6       15.13      -10.06     10.06 o
   0  14   6        2.04      -10.76     10.76 o
   1  14   6       11.36       -9.36      9.36 o
   1   0   7       57.50       59.48     10.76 o
   2   0   7     1546.34     1695.89     60.12 o
   3   0   7      898.78      875.16     34.17 o
   4   0   7      533.93      483.46     18.98 o
   5   0   7      362.43      345.51     13.29 o
   6   0   7      125.37      133.52      9.49 o
   7   0   7      157.05      190.47     23.41 o
   8   0   7      283.77      310.70     29.11 o
   9   0   7        2.18       -8.86     32.91 o
  10   0   7       36.27       13.29     35.44 o
  11   0   7       37.05       41.13     37.97 o
   0   1   7      677.69      803.65     32.27 o
   1   1   7      405.35      488.88     16.56 o
   2   1   7      929.72     1056.35     75.30 o
   3   1   7      458.30      453.18     13.51 o
   4   1   7       83.26      111.29      6.67 o
   5   1   7      155.08      175.19      6.51 o
   6   1   7       48.13       46.34      6.53 o
   7   1   7       42.77       36.04     10.57 o
   8   1   7       43.54       26.39     17.73 o
   9   1   7        8.66       -5.19     24.36 o
  10   1   7       37.09       45.18     20.95 o
  11   1   7       38.43       46.26     26.84 o
   0   2   7     1481.76     1633.25     58.85 o
   1   2   7       18.59       14.60      8.54 o
   2   2   7      259.42      252.79     18.67 o
   3   2   7      912.69      976.31     19.62 o
   4   2   7      787.02      710.17     15.36 o
   5   2   7      536.15      529.84     18.03 o
   6   2   7       88.81       81.54      5.77 o
   7   2   7        3.23      -10.20     11.07 o
   8   2   7      145.71      149.38     16.52 o
   9   2   7        2.48      -17.99     17.99 o
  10   2   7       30.18       31.51     21.52 o
  11   2   7       38.61       29.35     34.80 o
   0   3   7        5.44        1.27      6.96 o
   1   3   7      992.26     1083.35     23.72 o
   2   3   7     3032.23     3029.02     49.59 o
   3   3   7     1031.24      888.99     13.64 o
   4   3   7      150.66      157.58      6.03 o
   5   3   7      100.02       98.00      5.37 o
   6   3   7       95.54      105.68      7.45 o
   7   3   7       34.97       48.18     11.39 o
   8   3   7      243.07      255.69     23.41 o
   9   3   7      166.93      192.20     18.89 o
  10   3   7       92.56      118.81     22.13 o
  11   3   7       28.14       21.84     22.13 o
   0   4   7      554.72      534.71     13.29 o
   1   4   7      759.46      758.28     12.08 o
   2   4   7      176.43      212.07     11.39 o
   3   4   7      345.69      354.88      8.20 o
   4   4   7      320.41      339.98     10.76 o
   5   4   7       11.60       15.94      4.68 o
   6   4   7      241.18      232.53     12.34 o
   7   4   7      235.77      211.61     20.57 o
   8   4   7      264.42      280.25     16.48 o
   9   4   7      101.05      137.82     17.76 o
  10   4   7       58.89       60.79     20.50 o
   0   5   7      721.49      749.86     15.82 o
   1   5   7     3338.73     3279.02     39.96 o
   2   5   7       41.06       45.78      4.47 o
   3   5   7      125.60      139.93      5.31 o
   4   5   7     1006.07      965.97     15.84 o
   5   5   7      181.78      168.78      7.59 o
   6   5   7       71.89       63.48      8.19 o
   7   5   7       61.73       45.15      9.55 o
   8   5   7      131.75      143.02     15.82 o
   9   5   7       97.15      111.25     16.77 o
  10   5   7       72.64      111.87     18.46 o
   0   6   7        0.09       -5.70      5.70 o
   1   6   7      400.31      420.39      8.47 o
   2   6   7      372.68      400.09      8.20 o
   3   6   7      463.36      451.23     10.44 o
   4   6   7      582.31      527.14     11.16 o
   5   6   7      252.19      293.51     14.24 o
   6   6   7      175.14      169.61     15.50 o
   7   6   7      413.85      436.13     16.11 o
   8   6   7       97.25      101.56     14.24 o
   9   6   7       68.00       64.02     22.15 o
  10   6   7       25.31       -9.87     17.80 o
   0   7   7      145.15      186.04     10.76 o
   1   7   7      492.03      501.92     14.87 o
   2   7   7      639.74      651.67     11.98 o
   3   7   7      265.70      291.02     11.39 o
   4   7   7      276.04      299.59      9.16 o
   5   7   7      321.57      344.91     11.53 o
   6   7   7      313.53      373.08     14.55 o
   7   7   7       33.17       18.10     10.00 o
   8   7   7       27.47       42.45     10.95 o
   9   7   7        3.27       -8.15     16.77 o
   0   8   7      212.29      235.40     12.66 o
   1   8   7      310.63      346.55      8.82 o
   2   8   7       55.43       69.30      6.22 o
   3   8   7       34.26       35.32      6.03 o
   4   8   7       81.25       73.78      7.59 o
   5   8   7      120.66      119.93      8.82 o
   6   8   7      188.38      177.34     11.71 o
   7   8   7       47.17       30.06     10.34 o
   8   8   7       44.36       38.76     11.09 o
   9   8   7       41.25       43.84     14.25 o
   0   9   7      246.62      245.52     13.29 o
   1   9   7      321.78      317.09     10.29 o
   2   9   7      342.48      342.96      9.72 o
   3   9   7      553.56      582.94     13.92 o
   4   9   7      380.63      374.03     11.40 o
   5   9   7       29.62       31.25      7.74 o
   6   9   7      133.12      175.76     13.92 o
   7   9   7       43.45       17.15     10.34 o
   8   9   7       38.59       27.16     25.63 o
   0  10   7        0.26       -3.80      8.86 o
   1  10   7      148.39      183.99     15.19 o
   2  10   7       89.87       80.09      8.23 o
   3  10   7       51.03       46.70      9.81 o
   4  10   7      158.21      198.64     10.00 o
   5  10   7       31.15       43.49      9.61 o
   6  10   7       30.57       30.92      9.61 o
   7  10   7       83.63      103.93     18.67 o
   0  11   7      136.00      150.61     12.66 o
   1  11   7      873.46      909.11     26.26 o
   2  11   7      351.16      369.15     12.15 o
   3  11   7       48.80       44.96      7.16 o
   4  11   7       60.41       60.45      8.82 o
   5  11   7       29.90       10.73     20.57 o
   6  11   7       21.66       25.29     10.71 o
   7  11   7       21.96       21.78     11.08 o
   0  12   7       68.02       58.22     11.39 o
   1  12   7        8.91       -6.71      6.71 o
   2  12   7       25.20       16.29      7.74 o
   3  12   7       27.01        5.70      8.95 o
   4  12   7       30.13       14.16      9.18 o
   5  12   7       12.93       -0.72     10.26 o
   0  13   7        6.52      -10.12     10.76 o
   1  13   7       42.73       41.90      8.05 o
   2  13   7       86.03       68.17      9.27 o
   3  13   7       38.48       25.12     11.07 o
   4  13   7       41.22        9.49     16.14 o
   0  14   7       36.97       48.09     15.19 o
   1  14   7       19.35        1.28      9.81 o
   0   0   8     4356.47     4707.37    222.74 o
   1   0   8       74.94       91.76     12.02 o
   2   0   8     1479.60     1783.22     63.28 o
   3   0   8     2366.32     2418.55     65.81 o
   4   0   8       39.03       34.17      6.96 o
   5   0   8      711.45      627.73     19.62 o
   6   0   8      268.91      301.21     12.66 o
   7   0   8        0.02       -6.33     12.02 o
   8   0   8      148.95      174.02     36.07 o
   9   0   8        5.85       17.09     34.17 o
  10   0   8        5.22      -31.01     32.91 o
  11   0   8        0.16      -12.66     36.07 o
   0   1   8      749.48      840.99     34.17 o
   1   1   8     1094.67     1333.08     39.23 o
   2   1   8     1070.32     1070.32     28.86 o
   3   1   8      896.30      891.65     66.76 o
   4   1   8      603.17      568.02     13.15 o
   5   1   8      860.73      825.86     14.13 o
   6   1   8      227.65      251.12     10.06 o
   7   1   8       20.35       23.57     14.87 o
   8   1   8      194.55      241.19     21.27 o
   9   1   8      139.48      150.35     21.27 o
  10   1   8       28.63        5.84     24.83 o
  11   1   8       32.54       64.87     27.28 o
   0   2   8      860.89      978.30     38.60 o
   1   2   8      846.61      928.63     25.95 o
   2   2   8      444.02      479.26     47.78 o
   3   2   8      868.27      860.17     17.09 o
   4   2   8      796.27      819.32     14.30 o
   5   2   8      199.68      192.04      9.81 o
   6   2   8       54.18       53.74      5.58 o
   7   2   8      261.56      301.30     15.88 o
   8   2   8       48.63       35.75     14.40 o
   9   2   8       19.51        9.94     18.87 o
  10   2   8       53.08       59.35     20.69 o
  11   2   8       51.61       85.85     28.60 o
   0   3   8     2909.20     3116.52     87.33 o
   1   3   8      728.86      789.15     29.11 o
   2   3   8     1306.98     1311.44     25.31 o
   3   3   8     2658.69     2626.74     64.23 o
   4   3   8     1004.35     1015.33     16.22 o
   5   3   8      133.37      117.44      5.77 o
   6   3   8      118.45      115.87      7.16 o
   7   3   8      192.22      207.82     14.13 o
   8   3   8      719.19      696.88     22.64 o
   9   3   8       33.97       30.09     15.54 o
  10   3   8       81.58       72.66     22.15 o
   0   4   8     3679.71     3722.74     62.01 o
   1   4   8      863.56      908.00     13.15 o
   2   4   8      246.49      246.07      6.48 o
   3   4   8      436.22      445.98      8.47 o
   4   4   8      837.21      783.17     12.75 o
   5   4   8      343.45      350.95      8.86 o
   6   4   8      118.63      125.71      8.51 o
   7   4   8      101.71      138.79     18.67 o
   8   4   8      409.39      435.74     36.07 o
   9   4   8      120.06      149.51     17.80 o
  10   4   8       23.93        2.26     16.62 o
   0   5   8       14.73       22.78      5.06 o
   1   5   8      801.77      792.61     11.63 o
   2   5   8      834.30      826.46     28.79 o
   3   5   8      154.06      153.23      6.33 o
   4   5   8      224.48      237.56      6.92 o
   5   5   8      418.51      430.91     10.51 o
   6   5   8      213.13      236.01     10.49 o
   7   5   8      338.19      320.79     14.41 o
   8   5   8      146.20      143.42     14.25 o
   9   5   8       26.89       26.62     13.07 o
  10   5   8       10.57      -16.15     16.15 o
   0   6   8      839.50      840.35     17.72 o
   1   6   8      198.38      212.22      6.96 o
   2   6   8     1432.08     1543.31     29.42 o
   3   6   8      975.52      956.77     14.68 o
   4   6   8      167.90      171.45      7.82 o
   5   6   8      414.48      408.74     12.50 o
   6   6   8      195.85      212.02     11.07 o
   7   6   8       70.58       60.00     12.34 o
   8   6   8      208.59      255.86     14.29 o
   9   6   8       24.04       22.39     17.40 o
  10   6   8       66.75       67.21     18.98 o
   0   7   8      288.27      318.30     13.29 o
   1   7   8      544.70      553.97     18.03 o
   2   7   8      239.66      250.91      7.45 o
   3   7   8      108.84      100.34      6.22 o
   4   7   8      796.53      798.01     13.96 o
   5   7   8     1906.16     1909.08     33.76 o
   6   7   8      187.98      233.60     12.30 o
   7   7   8        5.37       -4.08      9.72 o
   8   7   8       55.76       48.03     11.25 o
   9   7   8       11.68       20.33     24.36 o
   0   8   8       30.60       28.48      8.23 o
   1   8   8       56.72       64.67      6.96 o
   2   8   8      957.31      932.79     17.09 o
   3   8   8      157.93      171.32      8.02 o
   4   8   8      147.80      175.18      8.27 o
   5   8   8      410.14      416.33     12.43 o
   6   8   8       88.76      116.08     15.82 o
   7   8   8       13.91        1.32     11.07 o
   8   8   8       29.42       30.02     10.95 o
   9   8   8       12.23       19.77     25.63 o
   0   9   8      450.51      462.57     17.09 o
   1   9   8      256.48      298.69     10.29 o
   2   9   8      753.42      780.69     25.31 o
   3   9   8      814.36      818.28     15.39 o
   4   9   8       21.54       11.79      6.99 o
   5   9   8      622.64      638.48     15.77 o
   6   9   8      145.59      140.62     14.87 o
   7   9   8       11.81       -4.15      9.88 o
   8   9   8      105.74      144.80     23.41 o
   0  10   8      293.53      282.86     14.55 o
   1  10   8      278.88      316.12     10.74 o
   2  10   8      134.84      137.65     17.09 o
   3  10   8      249.18      289.71      9.81 o
   4  10   8       11.62       -2.81      6.99 o
   5  10   8       19.17       -2.53      8.95 o
   6  10   8       18.68       14.87      9.40 o
   7  10   8       12.45        6.10     17.09 o
   0  11   8      159.08      156.30     12.66 o
   1  11   8      406.23      443.22     21.52 o
   2  11   8       71.40       80.18     10.12 o
   3  11   8      188.09      203.24     10.26 o
   4  11   8      137.73      138.41     10.44 o
   5  11   8       88.58      124.52     17.09 o
   6  11   8       75.19       72.72     15.50 o
   0  12   8        0.10       -9.49      9.49 o
   1  12   8       33.14       16.07      7.37 o
   2  12   8      113.42      104.81      9.36 o
   3  12   8       15.03        3.12      8.72 o
   4  12   8       72.57       49.70     10.06 o
   5  12   8       31.65        7.08     10.51 o
   0  13   8        0.62      -10.12     10.12 o
   1  13   8       14.36        0.00      7.61 o
   2  13   8       59.82       40.34      8.65 o
   3  13   8        7.59       -7.44      9.16 o
   1   0   9      537.78      613.18     27.84 o
   2   0   9      597.11      680.89     22.78 o
   3   0   9     1221.02     1131.44     29.11 o
   4   0   9       12.96        8.23      7.59 o
   5   0   9      111.73      120.86     10.12 o
   6   0   9       65.02       76.57      8.86 o
   7   0   9      813.63      707.47     32.27 o
   8   0   9      183.51      178.45     35.44 o
   9   0   9        2.59       13.29     33.54 o
  10   0   9       11.26        0.00     34.17 o
  11   0   9        7.89      -33.54     33.54 o
   0   1   9      114.24      113.90     13.29 o
   1   1   9     2590.48     2948.40     71.59 o
   2   1   9      648.44      696.65     16.33 o
   3   1   9      265.47      249.62     12.34 o
   4   1   9      956.59      907.95     17.67 o
   5   1   9      857.40      784.04     12.88 o
   6   1   9       30.85       35.31      9.49 o
   7   1   9      577.30      520.87     37.02 o
   8   1   9      282.82      306.83     22.47 o
   9   1   9      121.40      130.09     35.44 o
  10   1   9        2.13      -13.46     31.01 o
  11   1   9       69.24      130.32     57.90 o
   0   2   9      231.38      195.53     17.09 o
   1   2   9     2934.24     3373.23     92.39 o
   2   2   9       99.70      124.06      5.82 o
   3   2   9      100.72       96.60      6.33 o
   4   2   9     2178.62     2220.76     60.75 o
   5   2   9      532.87      489.52     10.00 o
   6   2   9      106.10      102.63      8.23 o
   7   2   9      203.72      252.31     38.60 o
   8   2   9        3.96      -11.39     11.39 o
   9   2   9      152.29      159.12     20.98 o
  10   2   9       80.62       66.63     25.73 o
   0   3   9     9688.55    10349.38    163.89 o
   1   3   9      603.37      651.73     10.96 o
   2   3   9      509.55      531.58      9.61 o
   3   3   9      356.36      342.23      7.57 o
   4   3   9      364.13      333.99      8.36 o
   5   3   9        9.86        5.51      4.41 o
   6   3   9      247.62      290.98      8.95 o
   7   3   9      211.05      211.38     14.19 o
   8   3   9      263.56      286.16     16.48 o
   9   3   9       19.36       -8.94     14.87 o
  10   3   9        6.62      -18.96     18.96 o
   0   4   9       82.96      133.52      6.96 o
   1   4   9     4405.97     4639.24     64.23 o
   2   4   9     1290.75     1220.17     20.25 o
   3   4   9      684.92      698.42     31.32 o
   4   4   9      109.00      124.62     11.71 o
   5   4   9      179.16      202.14      7.12 o
   6   4   9       59.57       67.19      7.12 o
   7   4   9       66.74       64.30     10.76 o
   8   4   9      486.96      506.27     19.87 o
   9   4   9      100.34      112.72     23.41 o
  10   4   9       10.29      -21.00     39.55 o
   0   5   9     1643.40     1836.37     32.27 o
   1   5   9       15.82       24.94      4.03 o
   2   5   9       58.15       71.18      6.64 o
   3   5   9     1179.79     1164.37     16.93 o
   4   5   9      971.52      950.80     14.68 o
   5   5   9     1039.15     1007.77     16.11 o
   6   5   9      260.05      270.51     12.66 o
   7   5   9       45.28       24.11      9.55 o
   8   5   9      139.06      153.63     25.31 o
   9   5   9       21.97       17.44     13.07 o
  10   5   9       50.69       36.43     17.85 o
   0   6   9       22.23       27.84      6.33 o
   1   6   9        2.29       -3.80      4.47 o
   2   6   9      823.88      822.97     18.98 o
   3   6   9      209.65      228.64      6.84 o
   4   6   9      503.08      520.69     25.63 o
   5   6   9     1747.33     1787.42     31.73 o
   6   6   9      355.69      326.15     13.64 o
   7   6   9      316.93      340.95     23.73 o
   8   6   9       84.24       80.89     13.62 o
   9   6   9       48.73       38.15     21.20 o
   0   7   9       53.52       43.03      7.59 o
   1   7   9      240.46      255.71      7.74 o
   2   7   9     1062.81     1079.14     33.85 o
   3   7   9     1267.58     1244.05     32.59 o
   4   7   9      235.82      242.28      8.72 o
   5   7   9      438.05      462.49     19.93 o
   6   7   9       20.49       15.19      8.65 o
   7   7   9      244.00      251.93     36.39 o
   8   7   9       34.23       26.73     10.18 o
   9   7   9      143.18      148.20     32.27 o
   0   8   9      133.68      161.36     11.39 o
   1   8   9     1213.26     1260.11     21.25 o
   2   8   9     1190.06     1195.10     21.52 o
   3   8   9      573.81      585.09     16.77 o
   4   8   9     1442.87     1487.32     52.21 o
   5   8   9       61.19       52.82      8.27 o
   6   8   9       39.76       35.05      9.61 o
   7   8   9       79.15       82.11     19.30 o
   8   8   9       82.56       77.87     11.86 o
   0   9   9     1725.88     1798.41     39.87 o
   1   9   9      194.96      217.88      9.16 o
   2   9   9      565.03      647.08     14.32 o
   3   9   9      355.79      324.76     10.06 o
   4   9   9       91.16       71.37      7.91 o
   5   9   9      115.34      114.67      8.97 o
   6   9   9       24.96       21.57     12.66 o
   7   9   9        1.26       -9.11     12.66 o
   8   9   9       71.45       81.89     12.47 o
   0  10   9      696.87      728.98     21.52 o
   1  10   9      468.91      513.36     12.75 o
   2  10   9      298.87      369.10     11.98 o
   3  10   9      140.00      159.87     14.24 o
   4  10   9       23.42       10.79      7.45 o
   5  10   9      163.79      187.55     12.66 o
   6  10   9        7.75       15.16     12.97 o
   7  10   9       68.73      103.87     33.85 o
   0  11   9       14.64       -8.86      9.49 o
   1  11   9       95.29       99.75      9.49 o
   2  11   9       10.46        4.58      7.37 o
   3  11   9      207.53      265.60     19.30 o
   4  11   9       60.84       45.36     10.12 o
   5  11   9       31.75       31.11     10.06 o
   6  11   9        4.17      -10.29     10.29 o
   0  12   9       19.88       13.92     10.76 o
   1  12   9       33.33        5.38      7.61 o
   2  12   9       32.69       41.68      8.47 o
   3  12   9        6.33       -8.27      8.27 o
   4  12   9        5.83      -15.82     16.45 o
   5  12   9       31.98       18.27     12.47 o
   0  13   9        9.83      -10.76     10.76 o
   1  13   9       13.26       -8.54      8.54 o
   2  13   9        7.13      -15.30     16.14 o
   3  13   9        8.01       -9.16      9.16 o
   0   0  10      471.26      478.39     21.52 o
   1   0  10       52.23       68.34      8.86 o
   2   0  10        2.50        2.53      7.59 o
   3   0  10      298.94      305.64     13.29 o
   4   0  10       20.90       18.98      8.86 o
   5   0  10     1725.28     1705.39     41.76 o
   6   0  10      183.68      186.04     13.92 o
   7   0  10      456.73      471.43     27.21 o
   8   0  10       74.30      -12.02     28.48 o
   9   0  10       51.17       20.88     31.64 o
  10   0  10       54.54       58.22     34.80 o
   0   1  10        6.41       -6.33      6.33 o
   1   1  10      120.90      136.83      6.84 o
   2   1  10      787.42      849.20     19.62 o
   3   1  10      816.17      836.35     14.09 o
   4   1  10     2337.00     2264.78     32.66 o
   5   1  10      210.57      224.02      6.67 o
   6   1  10        1.87       -5.29      6.92 o
   7   1  10      133.48      119.97     19.62 o
   8   1  10       87.19       78.89     28.48 o
   9   1  10      149.17      189.37     35.12 o
  10   1  10        4.22       -8.31     23.04 o
   0   2  10      732.00      858.70     22.78 o
   1   2  10      392.53      402.43      9.36 o
   2   2  10     4409.76     4676.62     67.02 o
   3   2  10      283.54      279.63      8.23 o
   4   2  10      705.12      710.48     12.50 o
   5   2  10      228.10      234.72      7.12 o
   6   2  10      470.09      448.81     10.71 o
   7   2  10      540.16      469.61     18.16 o
   8   2  10        4.35      -10.00     10.76 o
   9   2  10       22.13       26.37     25.63 o
  10   2  10        6.13       -6.96     23.23 o
   0   3  10     1669.58     1742.09     32.91 o
   1   3  10     4802.60     5279.14     65.09 o
   2   3  10      273.36      301.25      7.82 o
   3   3  10        5.30       -3.16      5.70 o
   4   3  10      322.06      349.31      8.50 o
   5   3  10       82.85       91.48      5.93 o
   6   3  10       71.17       77.77     25.31 o
   7   3  10       15.50        0.02     10.72 o
   8   3  10        8.28      -11.32     11.32 o
   9   3  10       50.28       28.53     15.54 o
  10   3  10       62.22       75.22     37.33 o
   0   4  10       88.23       86.06      6.33 o
   1   4  10     1408.11     1516.06     28.48 o
   2   4  10      749.56      861.64     12.75 o
   3   4  10      237.84      241.46      6.71 o
   4   4  10      642.77      653.54     12.01 o
   5   4  10      313.55      297.12      8.65 o
   6   4  10      253.05      250.09     10.06 o
   7   4  10       50.08       39.39      9.10 o
   8   4  10       84.20      112.26     13.65 o
   9   4  10       32.64        7.62     15.01 o
  10   4  10        2.70      -15.14     15.14 o
   0   5  10      347.84      380.94     11.39 o
   1   5  10      280.67      312.60      7.61 o
   2   5  10      710.09      711.53     18.35 o
   3   5  10       99.51      104.51      5.31 o
   4   5  10      112.43      128.37      6.22 o
   5   5  10      845.10      869.00     35.44 o
   6   5  10       55.23       47.58      8.72 o
   7   5  10      209.71      219.84     17.40 o
   8   5  10       14.32       -0.24     28.16 o
   9   5  10       24.08       23.20     13.92 o
  10   5  10        4.13      -13.26     16.76 o
   0   6  10       15.59        6.96      6.33 o
   1   6  10      196.96      225.20      6.92 o
   2   6  10      318.27      337.18     11.39 o
   3   6  10      426.12      427.81      9.81 o
   4   6  10      513.07      515.32     10.71 o
   5   6  10     1484.69     1515.14     24.76 o
   6   6  10      211.22      233.77     12.30 o
   7   6  10       48.84       38.80     13.61 o
   8   6  10       55.02       48.25     21.83 o
   9   6  10       17.50        8.74     13.07 o
   0   7  10      230.21      242.36     10.76 o
   1   7  10      106.07      129.53      6.48 o
   2   7  10      345.85      345.47     17.09 o
   3   7  10      175.33      177.71      7.82 o
   4   7  10      718.51      738.74     14.23 o
   5   7  10      174.02      179.23     10.06 o
   6   7  10      530.78      500.85     16.54 o
   7   7  10      144.14      176.67     13.29 o
   8   7  10       14.91        7.80     10.45 o
   9   7  10        6.66       -2.49     14.27 o
   0   8  10      313.54      334.75     14.55 o
   1   8  10      164.90      189.76      8.72 o
   2   8  10     1611.87     1654.06     40.18 o
   3   8  10      432.55      445.13     15.50 o
   4   8  10       21.19       16.81      6.22 o
   5   8  10      209.54      213.17     10.90 o
   6   8  10       23.64       10.20      8.92 o
   7   8  10      149.71      177.84     23.41 o
   8   8  10       29.34       20.43     10.90 o
   0   9  10        0.48        4.43      8.86 o
   1   9  10      985.42      989.56     18.57 o
   2   9  10      270.90      292.67     10.29 o
   3   9  10       46.04       39.61     10.44 o
   4   9  10       48.45       60.50      7.37 o
   5   9  10        2.38        1.46      7.82 o
   6   9  10      105.37      111.35     11.63 o
   7   9  10        1.62       -0.55     23.73 o
   8   9  10        6.59      -11.08     11.08 o
   0  10  10       53.53       64.55     10.76 o
   1  10  10      319.85      360.95     12.34 o
   2  10  10      110.49      142.11      9.10 o
   3  10  10      313.25      357.13     11.98 o
   4  10  10        8.83       11.56      8.27 o
   5  10  10       16.37        6.08     12.66 o
   6  10  10       41.72       21.83     15.50 o
   7  10  10       62.65       75.93     32.91 o
   0  11  10      121.85      141.11     12.66 o
   1  11  10        2.59       -0.32      6.71 o
   2  11  10        5.96       -7.29      7.29 o
   3  11  10      110.42      117.47      9.55 o
   4  11  10       10.56       12.12      8.72 o
   5  11  10       65.20       67.74     12.43 o
   6  11  10        5.39       -8.54     10.74 o
   0  12  10        0.92       -5.06     10.12 o
   1  12  10       46.21       42.11      8.05 o
   2  12  10        9.26       -7.57      7.57 o
   3  12  10       15.21       13.94      8.20 o
   4  12  10       76.00       84.57     21.20 o
   0  13  10       36.66       28.48     12.02 o
   1  13  10       30.26       18.86     10.12 o
   2  13  10        2.64       -8.47      8.47 o
   1   0  11      635.26      732.14     20.88 o
   2   0  11     1045.61     1092.84     28.48 o
   3   0  11      209.09      229.70     10.12 o
   4   0  11        5.35        0.63      5.70 o
   5   0  11       20.24       16.45      6.96 o
   6   0  11      624.69      553.70     22.78 o
   7   0  11      166.99      179.08     20.25 o
   8   0  11      252.95      277.80     37.97 o
   9   0  11       32.14       26.58     32.27 o
  10   0  11       13.00       -0.63     32.91 o
   0   1  11      232.92      270.84     12.02 o
   1   1  11      798.64      898.43     16.78 o
   2   1  11      196.92      215.46      7.57 o
   3   1  11      232.01      251.34      7.82 o
   4   1  11      117.45      120.49      6.48 o
   5   1  11        9.09        2.53      4.47 o
   6   1  11       50.54       53.39      9.57 o
   7   1  11      285.72      294.61     28.48 o
   8   1  11       27.92       36.46     21.53 o
   9   1  11       29.51       37.05     29.74 o
  10   1  11       64.25       56.19     25.46 o
   0   2  11     1401.43     1449.74     31.64 o
   1   2  11      241.57      249.55      8.02 o
   2   2  11      234.30      257.77      7.82 o
   3   2  11      165.37      156.45      6.38 o
   4   2  11      282.67      271.93      7.82 o
   5   2  11      232.56      214.05      7.37 o
   6   2  11      354.47      331.31     11.71 o
   7   2  11      230.23      231.43     14.07 o
   8   2  11      186.14      163.42     18.07 o
   9   2  11       11.26       -6.87     21.80 o
  10   2  11       33.59        4.91     23.41 o
   0   3  11     1055.00     1069.43     22.15 o
   1   3  11     1157.31     1159.52     28.48 o
   2   3  11      328.67      307.20     12.66 o
   3   3  11      521.92      504.31     10.06 o
   4   3  11      502.14      511.13     10.00 o
   5   3  11      316.37      312.89      8.92 o
   6   3  11       89.48       72.22     10.12 o
   7   3  11      160.92      170.25     14.87 o
   8   3  11       64.12       36.19     11.84 o
   9   3  11        7.31       -1.41     22.70 o
  10   3  11       31.93       31.92     31.01 o
   0   4  11       20.16       13.92      5.70 o
   1   4  11     1346.29     1389.10     42.08 o
   2   4  11      326.80      371.77      8.05 o
   3   4  11       54.00       46.19      4.86 o
   4   4  11      953.01      909.60     14.23 o
   5   4  11      295.07      260.88     10.12 o
   6   4  11      417.40      423.59     11.16 o
   7   4  11       92.69       90.69     27.53 o
   8   4  11      153.36      132.46     18.03 o
   9   4  11      185.19      182.61     15.31 o
  10   4  11      132.54      168.56     29.11 o
   0   5  11      166.23      195.53      9.49 o
   1   5  11      666.38      668.89     11.19 o
   2   5  11      593.68      585.13     13.29 o
   3   5  11      131.91      124.24      9.18 o
   4   5  11      143.37      161.93      6.92 o
   5   5  11       39.49       34.12      5.58 o
   6   5  11        3.64        1.00      7.37 o
   7   5  11       73.40       69.78     25.00 o
   8   5  11      136.27      154.74     51.89 o
   9   5  11        9.03       -4.66     12.44 o
   0   6  11       57.22       60.75      7.59 o
   1   6  11      847.97      823.08     12.98 o
   2   6  11      401.58      407.79      8.92 o
   3   6  11     1663.82     1601.71     22.51 o
   4   6  11      319.42      366.41      9.36 o
   5   6  11      342.17      340.02     12.97 o
   6   6  11      222.74      251.47     20.88 o
   7   6  11        0.11       10.11      9.57 o
   8   6  11        1.73        8.69     12.47 o
   9   6  11       12.95        3.96     13.12 o
   0   7  11        0.02        5.06      6.96 o
   1   7  11       83.50       91.40      6.22 o
   2   7  11      139.09      151.41      7.12 o
   3   7  11      584.71      584.87     11.80 o
   4   7  11      550.06      552.51     11.85 o
   5   7  11      129.19      114.14      8.36 o
   6   7  11       31.68       33.90      9.36 o
   7   7  11       26.78        9.14      9.88 o
   8   7  11       32.52       21.93     10.79 o
   9   7  11        0.56      -12.01     17.72 o
   0   8  11      257.44      279.06     13.29 o
   1   8  11      134.28      143.78      7.61 o
   2   8  11      178.91      190.97      8.47 o
   3   8  11      168.75      172.42      8.72 o
   4   8  11       34.23       21.20      6.26 o
   5   8  11      266.01      246.62     11.61 o
   6   8  11      145.10      145.64     11.61 o
   7   8  11       25.51       23.34     10.18 o
   8   8  11        3.39      -10.79     10.79 o
   0   9  11      196.73      216.42     13.29 o
   1   9  11       86.22       67.29      7.61 o
   2   9  11      402.92      435.05     12.08 o
   3   9  11      200.21      208.58     16.14 o
   4   9  11      308.03      326.33     11.53 o
   5   9  11       26.51       24.15      8.27 o
   6   9  11       86.44      114.30     12.34 o
   7   9  11        4.85       -5.48     19.62 o
   0  10  11      132.13      146.18     12.66 o
   1  10  11       29.64       13.29      7.16 o
   2  10  11      130.76      170.33     17.09 o
   3  10  11       11.89        7.42      7.29 o
   4  10  11       92.28      114.46     10.76 o
   5  10  11       12.49       -6.56     10.34 o
   6  10  11      154.81      152.22     15.58 o
   7  10  11       79.53      146.88     46.83 o
   0  11  11      118.59      130.99     12.66 o
   1  11  11       39.01       23.73      7.16 o
   2  11  11       58.19       53.58      8.47 o
   3  11  11       25.66       19.46      8.02 o
   4  11  11       55.60       62.07      9.61 o
   5  11  11       32.16       40.81     25.63 o
   0  12  11        1.20      -10.12     10.12 o
   1  12  11       38.70       32.27      8.05 o
   2  12  11       48.78       38.94      8.65 o
   3  12  11      317.81      385.69     13.51 o
   4  12  11       70.23       73.50     15.19 o
   0  13  11       31.48       11.39     12.02 o
   1  13  11       49.98       30.11      9.10 o
   2  13  11       20.53        1.19     19.30 o
   0   0  12     1604.58     1617.43     54.42 o
   1   0  12      895.34      944.76     25.31 o
   2   0  12      266.64      325.26     12.02 o
   3   0  12      126.01      143.01      9.49 o
   4   0  12      976.33      913.12     20.25 o
   5   0  12       28.14       16.45      6.96 o
   6   0  12       22.56       -3.16     10.76 o
   7   0  12        3.19       -8.23     13.92 o
   8   0  12       39.34       16.45     30.37 o
   9   0  12       23.84       39.87     31.64 o
  10   0  12        7.16       45.56     34.17 o
   0   1  12     1182.99     1266.22     31.64 o
   1   1  12      524.55      569.24     11.98 o
   2   1  12      387.66      425.25      9.84 o
   3   1  12      128.70      135.74      6.64 o
   4   1  12      610.01      623.02     11.53 o
   5   1  12      593.31      564.76     11.85 o
   6   1  12      153.86      149.55     11.35 o
   7   1  12       80.61       73.07     11.85 o
   8   1  12       94.59       73.95     15.60 o
   9   1  12       62.75       74.91     23.94 o
  10   1  12        4.41       12.08     23.46 o
   0   2  12      270.05      267.04     11.39 o
   1   2  12      433.66      439.26     10.44 o
   2   2  12      162.21      191.18      8.23 o
   3   2  12       74.57       85.11      5.47 o
   4   2  12      289.25      278.54      8.20 o
   5   2  12      114.12      120.94     12.66 o
   6   2  12      116.47      115.47      6.92 o
   7   2  12      111.46       98.34     15.79 o
   8   2  12       96.51       99.15     43.66 o
   9   2  12        0.62       -8.11     33.54 o
  10   2  12       58.53       69.15     24.81 o
   0   3  12        8.06        4.43      6.33 o
   1   3  12      271.92      302.25      8.36 o
   2   3  12      751.61      779.86     12.43 o
   3   3  12      106.44      122.78      5.77 o
   4   3  12      280.06      268.02      8.05 o
   5   3  12      195.88      226.11     10.44 o
   6   3  12      115.85      119.83     14.24 o
   7   3  12      235.09      236.54     14.57 o
   8   3  12      130.54      115.08     31.01 o
   9   3  12       48.98       31.83     23.01 o
  10   3  12        6.78        8.80     27.53 o
   0   4  12       81.91      125.29      8.23 o
   1   4  12     1398.48     1559.41     49.36 o
   2   4  12      526.23      529.46     20.88 o
   3   4  12       15.80       10.67      4.56 o
   4   4  12      140.30      155.20      6.67 o
   5   4  12       90.81       91.05      6.67 o
   6   4  12      489.31      459.38     12.75 o
   7   4  12      525.36      488.29     19.15 o
   8   4  12      227.30      252.88     15.74 o
   9   4  12        8.18       -9.92     11.87 o
   0   5  12      171.56      194.27      9.49 o
   1   5  12      544.24      580.09     10.51 o
   2   5  12      958.45      970.54     18.98 o
   3   5  12       98.35      118.28      5.77 o
   4   5  12        2.10       -1.90      4.92 o
   5   5  12      117.93      131.88      6.92 o
   6   5  12       26.31       26.39      7.57 o
   7   5  12      378.79      380.66     15.05 o
   8   5  12       13.04       -0.11     11.32 o
   9   5  12        3.31       -0.49     12.49 o
   0   6  12      335.97      391.07     12.66 o
   1   6  12      249.24      294.93      8.05 o
   2   6  12      271.45      279.49     12.66 o
   3   6  12      713.89      694.03     18.98 o
   4   6  12        0.35       -5.13      5.13 o
   5   6  12      395.83      386.49     20.25 o
   6   6  12        1.03       -4.11      8.05 o
   7   6  12       46.15       34.38     16.77 o
   8   6  12       43.30       49.31     29.11 o
   9   6  12       15.00       10.09     13.04 o
   0   7  12        8.35       18.35      7.59 o
   1   7  12       77.26      101.88      6.26 o
   2   7  12       28.33       17.72      5.58 o
   3   7  12      232.02      267.79      8.92 o
   4   7  12      777.71      803.19     20.57 o
   5   7  12       96.78       74.48      7.37 o
   6   7  12      104.87       98.05     15.82 o
   7   7  12        0.06        2.87     13.92 o
   8   7  12       58.61       33.02     11.08 o
   0   8  12      209.22      209.46     12.02 o
   1   8  12       42.74       34.83      6.64 o
   2   8  12      523.09      514.33     11.35 o
   3   8  12       36.33       29.27      6.64 o
   4   8  12       80.48       90.91      7.82 o
   5   8  12      326.51      393.79     13.40 o
   6   8  12      103.06      108.73     11.16 o
   7   8  12       11.11       11.79     10.63 o
   8   8  12        4.19      -10.34     10.34 o
   0   9  12      124.81      148.07     12.02 o
   1   9  12       89.51       96.92      8.05 o
   2   9  12      106.03      103.34      8.05 o
   3   9  12      118.70      111.18      8.65 o
   4   9  12       68.60       51.92      8.02 o
   5   9  12        7.07       -8.40      8.92 o
   6   9  12       40.98       29.30     10.26 o
   7   9  12       84.28      100.47     15.04 o
   0  10  12      126.55      141.75     12.66 o
   1  10  12      391.34      416.05     14.87 o
   2  10  12       28.96       28.20      7.82 o
   3  10  12      281.31      314.21     11.98 o
   4  10  12      126.54      117.02     10.06 o
   5  10  12        5.22       -3.04     10.76 o
   6  10  12       54.99       77.29     12.66 o
   0  11  12       20.70       13.29     10.12 o
   1  11  12       43.31       45.93      8.05 o
   2  11  12       33.15       30.99      8.20 o
   3  11  12       20.77       16.77      8.02 o
   4  11  12       10.88       16.93      8.92 o
   5  11  12       14.68       -7.73     11.09 o
   0  12  12      176.66      172.12     15.19 o
   1  12  12        6.16        3.09      7.57 o
   2  12  12       65.09       72.40      9.49 o
   3  12  12       10.52       22.01      8.47 o
   4  12  12        9.97        4.09     10.06 o
   1   0  13       53.09       60.75      8.23 o
   2   0  13      282.35      267.67     12.02 o
   3   0  13       21.59       15.82      8.23 o
   4   0  13        6.12        6.96      6.33 o
   5   0  13       46.09       53.15      8.23 o
   6   0  13       66.91       67.08     12.66 o
   7   0  13        6.33      -14.55     14.55 o
   8   0  13      122.91      115.17     32.91 o
   9   0  13      111.27      128.46     35.44 o
  10   0  13       27.52       79.10     36.07 o
   0   1  13      208.51      242.99     11.39 o
   1   1  13      502.92      510.60     11.80 o
   2   1  13      235.69      262.03      8.50 o
   3   1  13      141.95      137.66      6.67 o
   4   1  13       29.49       27.05     10.44 o
   5   1  13       20.48       16.60      5.58 o
   6   1  13       39.00       38.72      9.57 o
   7   1  13       36.32       34.04     11.16 o
   8   1  13        1.30       32.23     14.53 o
   9   1  13       35.88       47.91     28.79 o
  10   1  13       36.21       42.84     24.05 o
   0   2  13      434.08      507.50     15.82 o
   1   2  13      146.22      206.81      7.82 o
   2   2  13      369.04      427.68     19.93 o
   3   2  13     1012.94     1008.06     15.51 o
   4   2  13      167.17      163.34      7.91 o
   5   2  13      659.27      635.01     12.50 o
   6   2  13      138.47      107.02      8.92 o
   7   2  13       11.94        0.14     10.96 o
   8   2  13      178.62      178.48     21.52 o
   9   2  13      146.80      195.46     27.28 o
  10   2  13       25.81       39.08     25.14 o
   0   3  13        0.17        6.96      6.96 o
   1   3  13      471.39      516.85     17.40 o
   2   3  13      146.75      181.92      6.99 o
   3   3  13      211.23      233.99      7.29 o
   4   3  13       76.89       72.20     10.12 o
   5   3  13      211.51      225.60     12.97 o
   6   3  13      126.52      130.31     11.07 o
   7   3  13      185.77      182.69     18.48 o
   8   3  13       19.53       33.35     15.03 o
   9   3  13       34.03       67.39     25.63 o
   0   4  13       99.67      130.36      8.23 o
   1   4  13     1088.17     1231.85     17.22 o
   2   4  13       81.88       92.94      5.58 o
   3   4  13       19.06        9.61      4.86 o
   4   4  13      568.93      540.12     23.73 o
   5   4  13        8.60        3.08      5.31 o
   6   4  13       86.13       82.80      7.72 o
   7   4  13      459.30      416.87     18.02 o
   8   4  13       26.50       27.52     11.78 o
   9   4  13       55.14       65.32     18.03 o
   0   5  13      744.51      804.28     18.35 o
   1   5  13      337.18      343.30      8.50 o
   2   5  13      174.71      191.59      6.92 o
   3   5  13      849.32      851.37     13.15 o
   4   5  13       86.51       77.52      5.82 o
   5   5  13      208.46      203.34     14.55 o
   6   5  13      191.71      162.22     10.18 o
   7   5  13       18.35       16.18     13.61 o
   8   5  13       39.86       28.37     14.24 o
   9   5  13       29.21       22.26     18.67 o
   0   6  13       10.57       12.02      6.96 o
   1   6  13       12.63       15.49      5.13 o
   2   6  13      787.55      841.83     13.85 o
   3   6  13       66.42       92.56      6.48 o
   4   6  13      227.48      227.96      8.02 o
   5   6  13       42.00       39.25      6.03 o
   6   6  13       32.86       12.95      7.57 o
   7   6  13        8.15        3.03      9.55 o
   8   6  13       18.86       -7.28     12.41 o
   9   6  13       54.87       49.65     14.74 o
   0   7  13       17.88       21.52      7.59 o
   1   7  13      167.83      186.51      7.37 o
   2   7  13      302.86      320.39      9.36 o
   3   7  13      244.21      279.06      9.16 o
   4   7  13       69.78       77.57      6.48 o
   5   7  13       57.56       60.80      6.71 o
   6   7  13       10.69        6.07      8.72 o
   7   7  13       31.74       39.23     11.19 o
   8   7  13        8.84      -15.68     35.44 o
   0   8  13      405.96      461.31     15.19 o
   1   8  13      188.02      204.66      8.27 o
   2   8  13      411.65      396.05     10.26 o
   3   8  13       40.16       38.60      6.71 o
   4   8  13        7.03        1.85      7.28 o
   5   8  13       52.84       36.51      8.27 o
   6   8  13        3.19       -9.43     11.39 o
   7   8  13       20.29       -3.69     18.35 o
   0   9  13        7.33        7.59      9.49 o
   1   9  13      372.69      377.64     11.85 o
   2   9  13      352.31      372.36     12.25 o
   3   9  13      142.67      151.56      8.72 o
   4   9  13       45.51       38.44     10.76 o
   5   9  13       15.48       10.27      9.88 o
   6   9  13       48.99       43.96     12.01 o
   7   9  13        9.84        6.00     21.52 o
   0  10  13        7.17        6.96     10.12 o
   1  10  13       41.22       35.17      8.86 o
   2  10  13       63.47       59.08      8.47 o
   3  10  13       59.60       55.18      8.47 o
   4  10  13       89.51      105.58     11.71 o
   5  10  13       77.31      102.29     12.31 o
   6  10  13      113.90      152.05     13.96 o
   0  11  13      203.06      225.28     15.19 o
   1  11  13       69.04       78.73      8.72 o
   2  11  13       39.35       25.18      8.47 o
   3  11  13       20.24        8.35      8.02 o
   4  11  13      142.14      133.78     13.29 o
   5  11  13        5.80        3.92     11.70 o
   0  12  13        0.29      -10.76     10.76 o
   1  12  13       27.28       41.37     14.55 o
   2  12  13       75.08       60.57      9.55 o
   3  12  13       50.44       55.04      9.36 o
   0   0  14      405.62      418.28     24.05 o
   1   0  14     1516.92     1597.18     34.80 o
   2   0  14      283.45      295.52     13.29 o
   3   0  14      259.64      272.74     12.66 o
   4   0  14        5.02       -3.16      6.96 o
   5   0  14       98.46      106.94      9.49 o
   6   0  14       43.44       34.17     12.02 o
   7   0  14       40.85       25.94     16.45 o
   8   0  14       98.05       62.01     32.27 o
   9   0  14       14.11       -9.49     29.74 o
   0   1  14      215.80      234.13     11.39 o
   1   1  14      323.80      344.53      9.10 o
   2   1  14      160.17      192.43      8.86 o
   3   1  14      306.54      316.44      8.51 o
   4   1  14      287.26      265.99      8.54 o
   5   1  14      362.30      329.39      9.84 o
   6   1  14        9.41        1.81      9.24 o
   7   1  14      174.75      159.34     15.19 o
   8   1  14       96.36       70.72     15.53 o
   9   1  14       53.46       32.14     39.23 o
   0   2  14       26.82       18.35      8.23 o
   1   2  14       90.56       94.25      6.92 o
   2   2  14       12.01       13.40      5.02 o
   3   2  14      168.98      191.29     12.66 o
   4   2  14      332.24      336.26      9.18 o
   5   2  14        9.02        4.09      5.31 o
   6   2  14      356.30      318.04     13.19 o
   7   2  14      135.79      112.31     13.19 o
   8   2  14      145.14      102.23     16.52 o
   9   2  14       19.51        1.41     22.15 o
   0   3  14       68.79       79.73      8.23 o
   1   3  14      369.35      394.91     10.00 o
   2   3  14      565.48      577.70     19.62 o
   3   3  14      368.60      412.98     27.21 o
   4   3  14      177.64      173.80      7.61 o
   5   3  14       14.00       14.12      5.58 o
   6   3  14        0.14       -6.07      6.07 o
   7   3  14       23.47       16.92     14.96 o
   8   3  14       41.01       46.08     15.67 o
   9   3  14        2.12      -14.65     25.94 o
   0   4  14       24.56       21.52      7.59 o
   1   4  14      135.21      152.09      6.48 o
   2   4  14      102.92      105.27      5.77 o
   3   4  14      140.22      154.12      9.18 o
   4   4  14      190.27      172.38      7.12 o
   5   4  14      279.24      283.81      8.95 o
   6   4  14       36.48       30.46      7.13 o
   7   4  14      234.56      241.38     15.54 o
   8   4  14        7.38        2.12     15.60 o
   9   4  14        5.00        1.27     26.26 o
   0   5  14      134.29      155.04      9.49 o
   1   5  14       74.69       83.13      6.03 o
   2   5  14      143.96      145.88      7.28 o
   3   5  14       44.87       45.08      5.31 o
   4   5  14       99.30       83.83      6.03 o
   5   5  14      215.00      220.37      8.27 o
   6   5  14       59.94       38.98      7.59 o
   7   5  14      113.92      134.35     15.19 o
   8   5  14        6.93       -6.72     20.25 o
   9   5  14       28.57       21.99     17.66 o
   0   6  14      243.91      299.95     12.02 o
   1   6  14       29.01       28.55      7.91 o
   2   6  14      468.56      457.01     10.06 o
   3   6  14      264.58      300.28      8.92 o
   4   6  14        4.78       -5.06      5.37 o
   5   6  14      298.83      292.61     18.35 o
   6   6  14       73.28       51.48      8.65 o
   7   6  14       15.37       24.28      9.72 o
   8   6  14        3.97       15.25     15.50 o
   0   7  14       37.57       25.31      8.23 o
   1   7  14       74.76       78.78      6.26 o
   2   7  14      313.99      337.70      8.95 o
   3   7  14       62.64       64.49      6.92 o
   4   7  14       45.69       42.15      6.48 o
   5   7  14       51.31       43.03      6.67 o
   6   7  14       15.04        9.81      8.95 o
   7   7  14       76.96       83.27     16.77 o
   8   7  14        1.95       -8.11     12.44 o
   0   8  14      399.76      385.37     13.92 o
   1   8  14      348.70      347.48      9.81 o
   2   8  14       61.04       49.94      9.49 o
   3   8  14      363.53      355.48     10.51 o
   4   8  14       55.79       62.49      6.92 o
   5   8  14       96.37      100.49      8.82 o
   6   8  14       58.02       44.86     10.06 o
   7   8  14       52.15       59.93     13.33 o
   0   9  14      158.11      191.74     12.66 o
   1   9  14       14.58       -0.63      6.96 o
   2   9  14       56.54       51.08      7.12 o
   3   9  14       33.07       10.12      6.71 o
   4   9  14       96.71       98.36      8.27 o
   5   9  14       37.92       40.47     10.63 o
   6   9  14       65.33       46.65     10.90 o
   0  10  14        5.84       -5.70     10.12 o
   1  10  14        4.32       -6.71      6.71 o
   2  10  14        1.58       -7.37      7.37 o
   3  10  14       57.87       58.78     14.87 o
   4  10  14      141.89      177.34     10.45 o
   5  10  14       43.82       48.99     11.98 o
   0  11  14       14.85       11.39     10.76 o
   1  11  14       32.35       19.73      7.82 o
   2  11  14       36.22       33.09     12.34 o
   3  11  14        4.02       -3.63      8.20 o
   4  11  14      102.19      102.83     11.63 o
   0  12  14       24.00       38.60     12.66 o
   1  12  14        9.25        1.27      8.47 o
   2  12  14       18.50        0.53     18.03 o
   1   0  15      459.45      449.29     15.82 o
   2   0  15       20.97       32.91      8.86 o
   3   0  15       26.98       25.94      8.86 o
   4   0  15        3.14        3.16      7.59 o
   5   0  15      306.33      314.50     13.92 o
   6   0  15      331.27      334.12     19.62 o
   7   0  15       39.22       44.93     17.09 o
   8   0  15        9.97        3.80     28.48 o
   9   0  15       40.74       53.15     31.64 o
   0   1  15     2007.94     2093.29     43.66 o
   1   1  15      145.95      173.15      7.57 o
   2   1  15      238.23      269.11      9.16 o
   3   1  15        0.27        5.70      8.54 o
   4   1  15      288.08      272.16      9.18 o
   5   1  15      203.09      218.80      8.72 o
   6   1  15      257.41      251.61     13.84 o
   7   1  15       73.02       83.30     12.75 o
   8   1  15      304.37      284.20     20.76 o
   9   1  15        0.21       -2.01     21.02 o
   0   2  15        0.01       -6.96      8.23 o
   1   2  15     1164.12     1273.10     20.00 o
   2   2  15      131.57      143.34      6.99 o
   3   2  15      717.33      669.50     12.47 o
   4   2  15      438.25      412.86     12.66 o
   5   2  15       23.66       20.20      5.58 o
   6   2  15       73.73       73.53     10.63 o
   7   2  15      159.06      145.56     18.98 o
   8   2  15      115.19      100.93     17.01 o
   9   2  15       21.22       19.16     21.91 o
   0   3  15       14.54        1.90      8.86 o
   1   3  15        9.75        0.83      5.77 o
   2   3  15       68.45       72.04      6.07 o
   3   3  15     1354.55     1322.30     19.10 o
   4   3  15       79.81       86.40      6.48 o
   5   3  15      511.66      486.14     15.50 o
   6   3  15        5.89       -6.50      6.53 o
   7   3  15       35.57       22.10     14.40 o
   8   3  15       24.10        9.38     15.03 o
   9   3  15       64.09       51.64     23.10 o
   0   4  15      789.67      761.89     18.35 o
   1   4  15       61.82       52.27      6.01 o
   2   4  15       49.12       41.54      7.28 o
   3   4  15      168.65      179.39      6.99 o
   4   4  15      822.87      807.85     16.77 o
   5   4  15      229.16      237.14      8.27 o
   6   4  15      345.89      340.54     11.82 o
   7   4  15       11.38      -14.73     14.73 o
   8   4  15        7.03       -8.76     24.68 o
   9   4  15       26.82       25.23     17.23 o
   0   5  15      451.81      403.72     13.92 o
   1   5  15      142.34      141.60      6.92 o
   2   5  15       40.25       39.35      5.58 o
   3   5  15      211.56      223.31      7.82 o
   4   5  15       49.54       36.35      5.82 o
   5   5  15      363.94      328.61     11.71 o
   6   5  15      136.09      124.62      9.11 o
   7   5  15       91.52       70.64     16.45 o
   8   5  15       14.69       17.59     16.03 o
   0   6  15       15.45       -0.63      7.59 o
   1   6  15       31.13       21.46      5.58 o
   2   6  15       42.80       32.95      5.82 o
   3   6  15      419.83      437.24     10.51 o
   4   6  15       40.94       27.73      6.03 o
   5   6  15       63.49       62.44      9.18 o
   6   6  15       21.95        0.74     10.44 o
   7   6  15      106.45      125.89     36.07 o
   8   6  15       70.94       77.51     22.15 o
   0   7  15        8.00        3.80      7.59 o
   1   7  15      220.31      251.58      8.50 o
   2   7  15      286.04      312.62      8.95 o
   3   7  15       52.59       67.02      6.92 o
   4   7  15       53.38       37.70      8.23 o
   5   7  15      106.58      105.25     18.98 o
   6   7  15       22.44       17.50      8.36 o
   7   7  15       27.68       12.14     11.98 o
   0   8  15       41.82       36.70      8.86 o
   1   8  15       44.46       35.09      6.96 o
   2   8  15      152.41      148.66     16.77 o
   3   8  15       68.24       50.28      6.92 o
   4   8  15       21.42        8.88      6.48 o
   5   8  15       14.05       10.01      7.29 o
   6   8  15       74.48       89.34     11.40 o
   7   8  15       53.26       35.47     21.83 o
   0   9  15      182.11      191.10     12.66 o
   1   9  15      110.04      114.08      8.54 o
   2   9  15      119.32      115.17     10.44 o
   3   9  15       48.30       43.31      7.37 o
   4   9  15       17.03        8.23      7.16 o
   5   9  15       86.97      105.49     11.40 o
   6   9  15       13.99       -6.44     10.26 o
   0  10  15       43.50       29.11     10.76 o
   1  10  15        7.89        0.42      7.37 o
   2  10  15       42.80       38.36      8.20 o
   3  10  15        9.10       -7.57      7.57 o
   4  10  15       31.71       30.55      8.20 o
   5  10  15       20.37       18.96     11.71 o
   0  11  15        0.00        0.00     10.76 o
   1  11  15       20.43       19.30      7.61 o
   2  11  15        5.27       -8.02      8.02 o
   3  11  15       75.80       73.99      9.55 o
   0  12  15       53.50       61.38     16.45 o
   0   0  16      736.22      866.30     29.74 o
   1   0  16     1206.13     1380.13     31.64 o
   2   0  16      821.59      862.50     23.41 o
   3   0  16        1.52       -8.86      8.86 o
   4   0  16      195.30      207.56     10.76 o
   5   0  16      589.19      568.88     18.35 o
   6   0  16        9.72        1.90     12.02 o
   7   0  16       31.23       25.31     16.45 o
   8   0  16        3.29      -16.45     16.45 o
   9   0  16       28.77       58.22     32.27 o
   0   1  16      318.21      322.09     14.55 o
   1   1  16       13.06        5.26      5.77 o
   2   1  16      100.74      129.37      7.82 o
   3   1  16      250.42      270.29     12.66 o
   4   1  16      800.58      781.58     14.41 o
   5   1  16       99.44      104.08      7.37 o
   6   1  16       33.95       24.74      9.72 o
   7   1  16       99.82       96.58     13.19 o
   8   1  16       16.21       17.48     15.22 o
   9   1  16      106.34      131.27     25.73 o
   0   2  16        5.83        5.70      8.86 o
   1   2  16       81.97       94.29      7.61 o
   2   2  16       71.64       87.05      8.23 o
   3   2  16      567.51      596.83     16.45 o
   4   2  16       86.89       87.97     14.55 o
   5   2  16       23.52       15.19      5.82 o
   6   2  16      186.94      184.05     20.25 o
   7   2  16      106.94       80.17     13.15 o
   8   2  16      187.36      170.98     18.69 o
   9   2  16        8.12      -18.39     22.12 o
   0   3  16      473.07      462.57     17.09 o
   1   3  16       80.23       89.28      7.29 o
   2   3  16       13.87        8.88      6.38 o
   3   3  16      175.20      195.12      8.05 o
   4   3  16      102.50       94.73      6.92 o
   5   3  16       85.37       85.49      8.23 o
   6   3  16       75.06       68.70      9.18 o
   7   3  16       96.11      109.05     13.64 o
   8   3  16       65.13       55.80     16.03 o
   9   3  16       37.12       32.67     16.44 o
   0   4  16      331.35      313.87     12.66 o
   1   4  16      248.18      272.24     11.07 o
   2   4  16       47.29       59.85      6.22 o
   3   4  16      157.35      152.29      7.29 o
   4   4  16       40.15       21.14      5.47 o
   5   4  16       31.22       21.47      6.03 o
   6   4  16      134.47      123.28     14.55 o
   7   4  16       46.88       38.78     17.40 o
   8   4  16       47.38       43.89     16.44 o
   0   5  16      133.55      139.85     10.12 o
   1   5  16      223.08      243.33      8.27 o
   2   5  16       66.09       59.16      6.96 o
   3   5  16      372.25      381.69      9.61 o
   4   5  16      225.00      209.67     19.30 o
   5   5  16        5.88       -1.90      5.82 o
   6   5  16      262.34      266.66     12.66 o
   7   5  16       29.23        6.44     15.90 o
   8   5  16       18.19        9.61     28.79 o
   0   6  16       13.68       10.76      7.59 o
   1   6  16       77.34       75.49      6.26 o
   2   6  16      377.76      351.33      9.16 o
   3   6  16      157.26      169.26      7.82 o
   4   6  16      105.50      103.68      6.92 o
   5   6  16       96.87       98.61     11.39 o
   6   6  16       34.98       34.41      8.65 o
   7   6  16       33.57       21.52     16.45 o
   0   7  16        0.00       -7.59      7.59 o
   1   7  16       23.70       11.71      5.37 o
   2   7  16       35.42       24.37      5.82 o
   3   7  16      417.30      417.59     20.25 o
   4   7  16        1.01       -3.89      6.03 o
   5   7  16        6.65       -2.67      6.96 o
   6   7  16       21.32        7.16      8.65 o
   7   7  16       31.64       34.27     12.92 o
   0   8  16       88.85       77.20      9.49 o
   1   8  16      123.72      138.24      7.61 o
   2   8  16      111.77      120.09      7.91 o
   3   8  16      115.54      117.13      8.05 o
   4   8  16       16.71        3.48      6.71 o
   5   8  16       80.33       82.34      8.02 o
   6   8  16        2.98        0.77     10.12 o
   0   9  16        1.11       -8.86      8.86 o
   1   9  16       44.58       39.40      6.71 o
   2   9  16       29.75       21.52      6.71 o
   3   9  16        4.80       -0.65      6.48 o
   4   9  16       35.15       24.36      7.16 o
   5   9  16       83.29       81.76     11.19 o
   0  10  16        6.26        3.16     10.12 o
   1  10  16       24.27       15.50      7.61 o
   2  10  16       21.16       15.56      8.27 o
   3  10  16       23.15       16.21      8.02 o
   4  10  16        4.14       -8.02      8.02 o
   0  11  16       22.16        5.06     11.39 o
   1  11  16       10.56        1.05      7.82 o
   2  11  16        9.25       -6.11     12.97 o
   1   0  17      323.58      341.71     15.19 o
   2   0  17      213.78      251.22     13.92 o
   3   0  17      586.19      584.70     18.98 o
   4   0  17      564.10      553.70     16.45 o
   5   0  17       66.39       53.15     12.02 o
   6   0  17       13.33       10.76     12.66 o
   7   0  17        2.05       -3.80     16.45 o
   8   0  17      106.55       90.49     19.62 o
   0   1  17     2589.29     2674.83     57.58 o
   1   1  17     1059.59     1150.40     20.57 o
   2   1  17      857.81      844.79     16.56 o
   3   1  17      840.65      872.26     20.25 o
   4   1  17      417.66      420.40     10.90 o
   5   1  17      269.53      269.14      9.61 o
   6   1  17       24.63       13.01      9.88 o
   7   1  17       43.22       41.76     12.53 o
   8   1  17       30.70       21.87     19.30 o
   0   2  17      803.46      824.53     23.41 o
   1   2  17       22.82       17.37     10.76 o
   2   2  17     1104.67     1142.04     19.10 o
   3   2  17      133.16      139.28      7.91 o
   4   2  17      159.40      136.54      7.74 o
   5   2  17      868.26      819.67     31.96 o
   6   2  17       78.46       51.67     10.63 o
   7   2  17        5.01       -3.77     11.16 o
   8   2  17       35.19       24.22     15.52 o
   0   3  17      100.60      111.37     12.02 o
   1   3  17      352.25      369.06     10.63 o
   2   3  17        2.62       -2.09      6.38 o
   3   3  17     1417.25     1348.05     35.44 o
   4   3  17      233.63      243.53      9.16 o
   5   3  17      168.25      201.20      8.72 o
   6   3  17       25.51       17.13      8.71 o
   7   3  17        4.43       -0.61     15.50 o
   8   3  17      284.87      292.62     21.85 o
   0   4  17       83.00       94.29      9.49 o
   1   4  17        6.07       -5.34      6.33 o
   2   4  17      135.40      139.37     10.12 o
   3   4  17        8.55       -0.05      5.70 o
   4   4  17      108.30       94.69     14.87 o
   5   4  17      260.57      237.79      8.72 o
   6   4  17       18.37        1.00      7.13 o
   7   4  17       68.05       56.10     17.72 o
   8   4  17       44.72       41.69     16.36 o
   0   5  17      534.18      477.76     14.55 o
   1   5  17       70.17       66.66      6.26 o
   2   5  17      403.58      387.10     18.35 o
   3   5  17      105.21       94.84      6.92 o
   4   5  17      341.69      318.60      9.16 o
   5   5  17       64.12       50.68      7.59 o
   6   5  17       16.38       20.03      7.12 o
   7   5  17       38.19       11.01     15.80 o
   8   5  17      133.48      108.73     18.95 o
   0   6  17        0.99       -7.59      7.59 o
   1   6  17       76.62       60.40      8.54 o
   2   6  17       10.15       -5.58      5.58 o
   3   6  17       10.43        7.91      5.82 o
   4   6  17       12.51        2.53      5.82 o
   5   6  17       35.08       28.03      6.48 o
   6   6  17        3.57       -7.59      7.59 o
   7   6  17       10.34      -10.89     10.89 o
   0   7  17      119.13      102.51     10.12 o
   1   7  17      180.24      169.77      7.82 o
   2   7  17       72.05       74.48      6.71 o
   3   7  17       71.85       81.59      6.92 o
   4   7  17       21.89        7.59      6.26 o
   5   7  17        9.84       -0.76      6.67 o
   6   7  17        0.61       -1.39     13.92 o
   7   7  17       33.51       37.37     13.22 o
   0   8  17        0.66       -8.23      8.23 o
   1   8  17       21.11        6.49      6.03 o
   2   8  17      131.67      124.54      8.02 o
   3   8  17       27.75       23.70      6.92 o
   4   8  17       18.11        2.95      6.48 o
   5   8  17        0.13       -6.92      6.92 o
   6   8  17       46.85       52.91     11.85 o
   0   9  17       87.15       86.06     10.12 o
   1   9  17       47.03       39.10      7.12 o
   2   9  17       32.93       17.09      8.86 o
   3   9  17       88.11      108.62      8.27 o
   4   9  17       36.09       24.05      7.61 o
   5   9  17       67.15       53.44     13.61 o
   0  10  17        0.60       -3.80     10.12 o
   1  10  17       81.64      102.52      9.16 o
   2  10  17       18.24       12.62      8.47 o
   3  10  17      112.22      116.98      9.61 o
   0  11  17      221.05      286.02     17.72 o
   1  11  17       10.19       -9.55      9.55 o
   0   0  18       98.08      112.64     18.98 o
   1   0  18      493.09      521.42     18.98 o
   2   0  18        5.21        9.49     10.12 o
   3   0  18      501.73      484.09     17.72 o
   4   0  18       15.00        2.53      8.23 o
   5   0  18       14.79        6.96     11.39 o
   6   0  18       29.77       47.46     17.09 o
   7   0  18      222.09      200.60     22.78 o
   8   0  18        1.07       -0.63     17.72 o
   0   1  18      192.84      222.11     13.92 o
   1   1  18     3154.93     3164.38     51.90 o
   2   1  18      424.89      458.98     12.30 o
   3   1  18      100.35      108.61      7.74 o
   4   1  18     2040.16     1997.02     31.31 o
   5   1  18      526.39      498.32     18.67 o
   6   1  18      130.83      122.03     12.61 o
   7   1  18      153.88      120.96     20.57 o
   8   1  18       10.90      -14.40     14.40 o
   0   2  18      837.64      892.24     24.68 o
   1   2  18      115.34      120.54      8.92 o
   2   2  18       17.22       19.25      6.92 o
   3   2  18     1040.42     1092.84     18.65 o
   4   2  18      127.73      130.19      8.72 o
   5   2  18       17.73       11.73      6.67 o
   6   2  18      288.45      245.52     14.73 o
   7   2  18       20.38        1.43     11.85 o
   8   2  18       10.81       -6.75     14.95 o
   0   3  18      480.49      460.68     17.72 o
   1   3  18      241.11      277.88     12.34 o
   2   3  18      206.13      222.33      9.10 o
   3   3  18        2.34       -0.97      9.18 o
   4   3  18     1022.00      967.07     17.43 o
   5   3  18      255.25      266.30      9.61 o
   6   3  18      173.62      152.28     11.21 o
   7   3  18       11.08        3.96     12.06 o
   8   3  18       18.63      -15.00     16.67 o
   0   4  18       60.09       74.04      8.86 o
   1   4  18       53.95       44.77      6.03 o
   2   4  18       88.68       76.48      6.48 o
   3   4  18       28.34       23.70      8.86 o
   4   4  18      319.30      311.52      9.61 o
   5   4  18       30.77       18.28      6.03 o
   6   4  18      367.48      323.26     12.77 o
   7   4  18        3.17        6.35     15.04 o
   0   5  18       68.94       67.08      8.86 o
   1   5  18      102.18       77.68     10.44 o
   2   5  18      533.18      486.30     10.74 o
   3   5  18      238.43      264.43      9.16 o
   4   5  18      253.08      227.03     18.03 o
   5   5  18       94.14       81.45      6.92 o
   6   5  18       27.46       29.91      7.12 o
   7   5  18      114.83      106.26     18.02 o
   0   6  18       88.40       75.94      9.49 o
   1   6  18       44.61       26.29      6.03 o
   2   6  18        8.76        3.35      6.03 o
   3   6  18       20.41       10.20      6.03 o
   4   6  18       92.14       69.35      6.71 o
   5   6  18       35.88       30.80     16.77 o
   6   6  18        5.20        3.10      8.20 o
   7   6  18       40.46        9.26     26.89 o
   0   7  18       16.71        7.59      8.23 o
   1   7  18      175.63      157.54     13.61 o
   2   7  18       27.35       16.05      6.03 o
   3   7  18      191.33      190.36      8.72 o
   4   7  18       36.94       36.38      6.92 o
   5   7  18       15.84        6.55      6.84 o
   6   7  18       42.40       34.59     10.26 o
   0   8  18       92.23      111.37     10.12 o
   1   8  18       75.09       73.96      6.92 o
   2   8  18        8.43        3.77      6.48 o
   3   8  18       18.05       10.76      6.71 o
   4   8  18       23.16       13.92      6.71 o
   5   8  18       62.81       74.13     11.39 o
   0   9  18       81.67       55.05     10.12 o
   1   9  18        3.06       -6.35      8.54 o
   2   9  18       20.76       16.45     12.02 o
   3   9  18       14.68        0.12      6.92 o
   4   9  18       47.43       44.18      7.91 o
   0  10  18        7.36        3.80     10.12 o
   1  10  18       82.60      102.30      8.72 o
   2  10  18      124.33      121.75      9.61 o
   3  10  18      100.12       95.71     20.88 o
   1   0  19       26.13       29.74     12.02 o
   2   0  19      753.13      715.06     23.41 o
   3   0  19       26.25       13.92     10.12 o
   4   0  19       86.86       79.10      9.49 o
   5   0  19      218.08      206.29     15.82 o
   6   0  19      261.58      210.72     22.15 o
   7   0  19      175.99      158.83     20.88 o
   8   0  19       49.75       52.52     19.62 o
   0   1  19     2276.76     2280.60     55.69 o
   1   1  19      476.68      502.53     14.55 o
   2   1  19     1234.82     1273.61     23.41 o
   3   1  19      427.87      460.46     13.29 o
   4   1  19        7.68        6.98      6.38 o
   5   1  19       25.80        6.62      6.67 o
   6   1  19       41.43       41.13     11.25 o
   7   1  19       20.16       13.50     12.30 o
   8   1  19       22.48        5.70     12.53 o
   0   2  19       70.89       60.12     11.39 o
   1   2  19      398.18      396.53     12.97 o
   2   2  19       55.41       59.62      7.57 o
   3   2  19      247.34      250.48     18.03 o
   4   2  19      127.42      126.60      8.47 o
   5   2  19      165.05      158.14      8.92 o
   6   2  19      273.54      294.65     15.81 o
   7   2  19      135.22      103.57     14.09 o
   0   3  19      225.68      265.14     13.29 o
   1   3  19      644.94      635.07     13.78 o
   2   3  19      449.36      475.52     11.98 o
   3   3  19      882.87      868.47     39.23 o
   4   3  19       97.06       92.08     14.24 o
   5   3  19      125.77      126.31      8.05 o
   6   3  19       42.30       35.41     10.95 o
   7   3  19        5.71      -11.61     11.61 o
   0   4  19        0.44        1.90      7.59 o
   1   4  19      104.27      103.38      6.92 o
   2   4  19       79.18       81.90      6.92 o
   3   4  19      193.20      190.52      8.20 o
   4   4  19       35.12       24.15      7.91 o
   5   4  19       36.35       26.94     10.76 o
   6   4  19       29.75       20.18     10.44 o
   7   4  19       39.81       38.06     15.52 o
   0   5  19      253.59      264.51     12.66 o
   1   5  19       47.93       38.92      6.26 o
   2   5  19      642.72      575.35     11.85 o
   3   5  19       58.80       52.65     10.12 o
   4   5  19       29.85       17.58     10.12 o
   5   5  19       12.57        6.82      6.03 o
   6   5  19       23.98       13.66     10.44 o
   7   5  19       15.94       11.52     27.53 o
   0   6  19        1.63       -0.63      8.23 o
   1   6  19       17.29       19.08      6.03 o
   2   6  19      141.66      151.57      7.61 o
   3   6  19       69.58       81.58     11.07 o
   4   6  19      134.99      121.53     15.19 o
   5   6  19       25.35       22.90      7.12 o
   6   6  19       24.60       13.61      8.82 o
   0   7  19       94.74       77.83     10.12 o
   1   7  19      134.23      130.25     10.44 o
   2   7  19        2.16       -5.82      5.82 o
   3   7  19      102.39      104.77     10.12 o
   4   7  19       13.10       -1.90      6.71 o
   5   7  19       34.54       32.02     18.03 o
   0   8  19        1.69       -8.23      8.23 o
   1   8  19       64.00       66.47      7.16 o
   2   8  19       12.82        7.91      7.28 o
   3   8  19        3.70        8.54      6.71 o
   4   8  19       40.24       30.97      8.86 o
   5   8  19        2.52       -8.02      8.02 o
   0   9  19        2.28        3.80      8.86 o
   1   9  19       53.15       46.27      7.16 o
   2   9  19        9.40       -7.16      7.16 o
   3   9  19       30.05        9.89      7.59 o
   0  10  19        3.38       18.35     15.82 o
   1  10  19       54.89       53.77      9.40 o
   0   0  20       75.16       79.73     17.72 o
   1   0  20     1115.09     1144.10     32.91 o
   2   0  20      152.18      170.85     14.55 o
   3   0  20       10.10       -4.43     10.12 o
   4   0  20        6.23        8.86      8.86 o
   5   0  20       16.83       10.12     12.02 o
   6   0  20       97.30       65.81     18.35 o
   7   0  20       40.26       -3.80     17.72 o
   0   1  20      454.06      489.15     20.88 o
   1   1  20       59.06       73.71     16.14 o
   2   1  20      104.16      114.57      9.16 o
   3   1  20      166.61      175.86      9.36 o
   4   1  20      370.93      353.75     10.63 o
   5   1  20       30.07       27.45      7.45 o
   6   1  20      258.43      217.19     16.54 o
   7   1  20       45.30       34.17     12.98 o
   0   2  20        2.52        1.27     10.12 o
   1   2  20      248.75      274.45     11.61 o
   2   2  20      338.11      342.81     11.61 o
   3   2  20      421.74      426.65     15.19 o
   4   2  20       45.36       52.09     13.61 o
   5   2  20       30.95       38.23      7.37 o
   6   2  20       56.30       47.52     12.66 o
   7   2  20      130.56       89.61     25.31 o
   0   3  20      152.91      180.98     12.02 o
   1   3  20       29.18       57.85     23.73 o
   2   3  20      140.96      155.65     14.55 o
   3   3  20       27.54       21.83      7.12 o
   4   3  20       80.07       59.88      7.91 o
   5   3  20      112.62      130.36      8.47 o
   6   3  20        8.25       15.32     11.40 o
   7   3  20       15.27       15.97     13.15 o
   0   4  20       16.43        5.70      8.23 o
   1   4  20      349.66      344.80      9.61 o
   2   4  20      463.20      471.96     15.82 o
   3   4  20       22.69       20.34      6.48 o
   4   4  20      107.31       97.61      7.82 o
   5   4  20       84.65       70.36     12.02 o
   6   4  20       43.37       23.21      9.10 o
   0   5  20      185.68      172.12     11.39 o
   1   5  20      158.14      183.53     14.24 o
   2   5  20       45.01       41.39      8.54 o
   3   5  20      105.39      107.02     15.50 o
   4   5  20       34.53       33.07      8.86 o
   5   5  20        6.14       -5.06      6.26 o
   6   5  20        2.13       -8.65      8.65 o
   0   6  20        0.02       -8.23      8.23 o
   1   6  20        2.03        1.48     11.39 o
   2   6  20        6.99       -3.16      5.82 o
   3   6  20       36.07       25.94      6.48 o
   4   6  20        1.22       -6.01      6.26 o
   5   6  20       16.88       13.94     11.07 o
   0   7  20        9.22       10.76      8.86 o
   1   7  20       24.86       21.83      6.26 o
   2   7  20       83.00       76.28      7.16 o
   3   7  20        6.56       -2.27      6.48 o
   4   7  20       29.14       18.72     12.02 o
   5   7  20       35.99        7.91      8.05 o
   0   8  20       61.96       59.48     10.12 o
   1   8  20       61.08       55.93      7.37 o
   2   8  20      141.04      148.44     13.61 o
   3   8  20        1.60       -5.06      7.16 o
   4   8  20        0.29       -7.16      7.16 o
   0   9  20       13.84       -5.70      9.49 o
   1   9  20        0.88       -6.71      6.71 o
   2   9  20       37.71       33.07     21.52 o
   1   0  21        2.17       20.88     12.02 o
   2   0  21      163.63      191.10     15.82 o
   3   0  21        8.67        8.86     10.76 o
   4   0  21      278.59      312.60     14.55 o
   5   0  21        0.15       13.92     12.02 o
   6   0  21      234.15      197.43     26.58 o
   7   0  21        6.00        1.27     17.72 o
   0   1  21       51.92       60.75     12.66 o
   1   1  21      321.28      354.73     13.42 o
   2   1  21      241.39      252.28     11.35 o
   3   1  21      485.69      448.27     22.46 o
   4   1  21      109.09      120.21     10.12 o
   5   1  21        6.67        4.61      9.49 o
   6   1  21      314.04      288.39     18.33 o
   7   1  21       38.90       24.39     13.15 o
   0   2  21      254.78      286.02     17.72 o
   1   2  21      103.53      114.05      9.36 o
   2   2  21       89.02       75.89      8.27 o
   3   2  21      547.73      552.85     19.30 o
   4   2  21       36.15       25.19     12.34 o
   5   2  21       22.85       23.64      7.37 o
   6   2  21       53.75       67.09     12.31 o
   0   3  21       41.92       37.33     10.12 o
   1   3  21       41.43       40.20      7.82 o
   2   3  21      213.22      224.26     10.26 o
   3   3  21      383.72      359.35     13.61 o
   4   3  21       30.43       -1.53      6.92 o
   5   3  21      183.17      189.53     11.07 o
   6   3  21       43.07       33.37     12.31 o
   0   4  21       67.83       83.53      9.49 o
   1   4  21      195.61      219.26      8.50 o
   2   4  21        3.30        6.96     10.76 o
   3   4  21      223.38      219.28      9.36 o
   4   4  21      266.86      280.43     12.34 o
   5   4  21        2.47        0.43      6.92 o
   6   4  21       34.34        7.01     12.97 o
   0   5  21      248.46      262.61     13.29 o
   1   5  21       14.27        6.33      6.26 o
   2   5  21       12.39       -2.20      8.23 o
   3   5  21       16.89        7.79      6.48 o
   4   5  21       42.02       39.85      6.92 o
   5   5  21       36.46       33.92      7.37 o
   0   6  21      102.86      115.17     10.76 o
   1   6  21        8.35       -0.40      6.03 o
   2   6  21        0.38       -5.82      5.82 o
   3   6  21       33.33       11.39      6.96 o
   4   6  21       56.73       39.76     10.76 o
   5   6  21       54.75       49.73      8.27 o
   0   7  21        2.37       -5.06      8.23 o
   1   7  21       39.84       31.01      6.71 o
   2   7  21       23.70       21.10      6.48 o
   3   7  21       34.59       46.05      7.16 o
   4   7  21       66.72       68.78      7.82 o
   0   8  21       26.67       20.25      9.49 o
   1   8  21        3.28       -9.49      9.49 o
   2   8  21       25.68       14.12      7.12 o
   3   8  21        9.44      -10.76     10.76 o
   0   0  22      308.07      361.33     27.21 o
   1   0  22        0.45        5.06     11.39 o
   2   0  22       16.28        4.43     11.39 o
   3   0  22      164.05      161.36     15.82 o
   4   0  22      113.79      142.38     11.39 o
   5   0  22        8.78        6.33     12.66 o
   6   0  22       57.47       53.15     19.62 o
   0   1  22      316.02      318.30     18.98 o
   1   1  22       32.03       17.09     13.29 o
   2   1  22       40.14       45.62      9.16 o
   3   1  22       69.63       73.91      8.20 o
   4   1  22       20.94       14.73      7.91 o
   5   1  22      181.25      173.32     12.01 o
   6   1  22      101.45      105.60     15.19 o
   0   2  22       78.52       81.63     13.92 o
   1   2  22       39.41       25.33     11.71 o
   2   2  22       50.84       57.55      8.02 o
   3   2  22       94.77       85.24      8.47 o
   4   2  22       18.01       17.09      7.82 o
   5   2  22      123.38      104.61      8.86 o
   6   2  22       91.26       73.29     14.50 o
   0   3  22       97.30       98.08     12.02 o
   1   3  22       39.54       33.51      7.82 o
   2   3  22      338.84      341.01     14.24 o
   3   3  22       53.74       63.53     13.92 o
   4   3  22        7.69       -5.38      7.12 o
   5   3  22       21.70       29.27      7.57 o
   6   3  22       12.11        6.61     12.95 o
   0   4  22        0.43        3.80      8.23 o
   1   4  22       39.65       34.45      6.48 o
   2   4  22        2.28       -6.03      6.03 o
   3   4  22       97.36       97.35     15.19 o
   4   4  22        4.76       -6.92      6.92 o
   5   4  22        1.31       -7.28      7.28 o
   0   5  22      156.14      163.26     12.02 o
   1   5  22        8.45       -3.80      6.26 o
   2   5  22       30.93       18.03      6.71 o
   3   5  22       47.22       37.22      7.12 o
   4   5  22       22.50        4.09      6.67 o
   5   5  22        2.22        4.11      7.16 o
   0   6  22       55.25       58.85     10.12 o
   1   6  22       88.50      111.44     10.44 o
   2   6  22       14.66        3.80      6.26 o
   3   6  22       86.34       62.85     10.44 o
   4   6  22       14.52        0.37      6.92 o
   0   7  22       14.71        0.63      8.86 o
   1   7  22       60.64       44.36      7.16 o
   2   7  22        0.35       -6.48      6.48 o
   3   7  22       34.31       17.40      8.54 o
   0   8  22        4.16       -3.80     12.66 o
   1   0  23       31.64       26.58     12.02 o
   2   0  23       13.67        5.06     12.02 o
   3   0  23       33.95       42.40     13.29 o
   4   0  23        4.69       -0.63     10.12 o
   5   0  23      241.64      239.83     18.35 o
   0   1  23        6.81        0.63     11.39 o
   1   1  23      147.28      131.34     10.74 o
   2   1  23        8.33       -2.85      8.50 o
   3   1  23       51.51       43.96      8.36 o
   4   1  23       34.52       30.03      7.74 o
   5   1  23       90.68       94.82     11.53 o
   0   2  23       55.25       48.09     13.29 o
   1   2  23       53.10       43.55      8.20 o
   2   2  23       95.42       73.93      8.82 o
   3   2  23       50.07       32.21      7.74 o
   4   2  23      138.46      111.00      9.61 o
   5   2  23      166.13      162.61     13.92 o
   0   3  23       23.62       14.55     10.76 o
   1   3  23      207.93      207.44     12.66 o
   2   3  23       21.88        2.12      7.57 o
   3   3  23       32.24       20.57      7.16 o
   4   3  23       13.14        6.18      8.23 o
   5   3  23       43.63       28.39      8.02 o
   0   4  23      146.57      164.53     12.02 o
   1   4  23       61.12       63.42      7.16 o
   2   4  23      357.65      350.06     12.34 o
   3   4  23       24.81       10.80      6.92 o
   4   4  23        0.76        5.87      7.37 o
   0   5  23      119.89      137.32     11.39 o
   1   5  23      151.79      136.20      8.05 o
   2   5  23        8.46       -3.16      6.71 o
   3   5  23       24.82       19.77      7.12 o
   4   5  23        4.35       -8.88      9.18 o
   0   6  23        0.32       -2.53      8.86 o
   1   6  23       35.24       24.28      7.28 o
   2   6  23       93.23      107.03      7.82 o
   3   6  23       25.85       12.04      7.37 o
   0   7  23      178.15      152.50     16.45 o
   1   7  23       15.82        5.08      9.16 o
   0   0  24       10.03        6.96     17.09 o
   1   0  24       18.90        9.49     12.66 o
   2   0  24      149.28      131.62     15.19 o
   3   0  24        0.85      -10.12     10.12 o
   4   0  24        5.61       -8.23     10.76 o
   0   1  24       23.48       27.21     12.66 o
   1   1  24       39.53       41.97      9.40 o
   2   1  24       76.51       65.85      8.82 o
   3   1  24        4.11       -3.09      7.91 o
   4   1  24       63.34       73.71      8.92 o
   0   2  24       18.06       15.19     12.66 o
   1   2  24      124.62      128.64     10.00 o
   2   2  24      193.54      207.03     11.08 o
   3   2  24        6.71        5.81      8.20 o
   4   2  24       28.44       16.77      8.50 o
   0   3  24        0.61       -5.06     10.12 o
   1   3  24      189.89      221.85     12.34 o
   2   3  24      187.15      198.37     10.71 o
   3   3  24        1.62       -4.11      7.16 o
   4   3  24       33.72       33.51      8.27 o
   0   4  24        1.35        6.96      9.49 o
   1   4  24      144.44      132.89      8.50 o
   2   4  24       30.59       30.90      7.16 o
   3   4  24       36.91       25.43      7.37 o
   0   5  24        1.06      -10.12     10.12 o
   1   5  24       24.22       20.25      8.86 o
   2   5  24       42.27       28.52      7.37 o
   0   6  24      189.08      232.87     18.35 o
   1   0  25       27.69        5.06     12.66 o
   2   0  25       21.58        4.43     12.66 o
   3   0  25       34.24       25.31     11.39 o
   0   1  25        0.59      -11.39     12.66 o
   1   1  25      142.39      160.43     11.63 o
   2   1  25       26.71       19.96      8.65 o
   3   1  25       37.46       34.36      9.49 o
   0   2  25        7.87       -3.16     12.66 o
   1   2  25       80.63       86.18      9.72 o
   2   2  25        4.23       -6.69      8.20 o
   3   2  25       22.99       24.05      8.65 o
   0   3  25       34.67       34.17     11.39 o
   1   3  25       67.56       75.63      8.95 o
   2   3  25       56.94       62.39      9.27 o
   0   4  25      164.59      180.98     13.92 o
   1   4  25       72.29       67.64      8.05 o
   0   0  26        9.71       -6.96     18.35 o
   1   0  26        3.82       -5.06     13.29 o
   2   0  26        3.88      -12.66     17.72 o
   0   1  26        1.02      -12.66     12.66 o
   1   1  26       32.88       11.95      9.61 o
   0   2  26      196.75      193.64     24.68 o
   1   2  26       23.47        0.71     14.87 o
 
